# Supplementary material for: Response of Leaf Traits of Eastern Qinghai-Tibetan Broad-Leaved Woody Plants to Climatic Factors
Source: Front Plant Sci. 2021 Jul 30;12:679726. doi: 10.3389/fpls.2021.679726 (PMC8363248; doi:10.3389/fpls.2021.679726)
Supplement: Supplementary Data — The location and climate attributes for 641 woody plant populations and their leaf traits. [file Table_2.XLSX]

## Sheet: Supplementary data
Species information			Geographic information			Climate factors								Leaf traits
Family	Genus_species (-subspecies)	Functional group	Lon. (E)	Lat. (N)	Alt.	MAT	MTWQ	MTCQ	MAP	PWQ	PDQ	MASH	MRH	LL	LL/LW	LA	SLA	SD	SL/SW	SA	SPI	Pmass	Nmass	N/P
Actinidiaceae	Actinidia_kolomikta	Deciduous vine	103.855	34.2103	2265	6.96668	16.5888	-3.23299	636.298	392.972	13.4641	1973.89	64.8732	10.1572	1.77119	89.2458	222.275	54.9526	1.47606	460.386	4.40311	0.25	4.67	18.68
Actinidiaceae	Actinidia_kolomikta	Deciduous vine	103.71	34.9622	2050	6.45473	16.8215	-4.94196	583.857	355.32	12.9207	2161.77	67.1603	11.1447	1.65736	54.6223	227.301	122.346	1.4272	384.531	4.67252	0.345	5.36	15.5362
Actinidiaceae	Actinidia_melanandra	Deciduous vine	104.346	33.5716	1818	11.2163	20.625	1.20549	622.8	439.07	17.0788	1952.82	61.9138	10.631	2.09813	36.3718	149.869	194.066	1.57922	276.634	4.72985	0.19	3.32	17.4737
Actinidiaceae	Actinidia_polygama	Deciduous vine	104.346	33.5716	1818	11.2163	20.625	1.20549	622.8	439.07	17.0788	1952.82	61.9138	9.86989	2.14382	31.08	125.669	122.346	1.17341	1000.66	5.08787	0.27	3.995	14.7963
Actinidiaceae	Actinidia_tetramera	Deciduous vine	103.71	34.9622	2050	6.45473	16.8215	-4.94196	583.857	355.32	12.9207	2161.77	67.1603	8.566	2.11814	24.0399	192.453	227.817	1.53095	372.796	4.92906	0.285	5.315	18.6491
Actinidiaceae	Actinidia_tetramera	Deciduous vine	103.561	34.9561	2358	5.96094	16.2452	-5.29773	587.027	364.705	13.1997	2143.63	66.9529	6.45911	2.18945	12.6012	235.369	219.379	1.35662	313.957	4.83807	0.285	5.23	18.3509
Actinidiaceae	Clematoclethra_lasioclada	Deciduous vine	102.941	34.1497	2645	3.49559	12.7547	-5.92696	650.478	467.806	14.9596	2080.61	65.2745	5.14467	2.17503	8.54967	227.854	147.659	1.41573	175.719	4.41408	0.555	4.975	8.96396
Actinidiaceae	Clematoclethra_lasioclada	Deciduous vine	102.907	35.375	2283	5.94068	16.4956	-5.39539	522.222	358.561	11.3132	2155.73	63.4895	5.88233	1.82732	12.3533	248.125	219.379	1.52917	193.605	4.62811	0.305	5.81	19.0492
Alangiaceae	Alangium_platanifolium	Deciduous tree	103.875	34.1692	2126	7.14714	16.7394	-3.03294	636.326	395.683	13.5787	1973.74	64.726	13.7707	0.970654	147.157	371.584	118.127	1.40282	378.13	4.64999	0.49	5.27	10.7551
Amaranthaceae	Ceratoides_arborescens	Deciduous shrub	102.885	35.0973	2800	4.09521	14.2473	-6.71278	584.933	397.619	13.8539	2090.78	64.533	3.70744	3.8655	3.013	143.653					0.35	7.685	21.9571
Anacardiaceae	Cotinus_coggygria	Deciduous tree	103.863	33.933	2130	7.47957	16.8918	-2.41449	637.318	426.638	16.2146	1981.43	64.0624	6.19422	1.13026	26.5659	136.258	371.257	1.02009	334.16	5.09363
Anacardiaceae	Cotinus_coggygria-pubescens	Deciduous shrub	104.344	33.5908	1758	11.168	20.5782	1.12887	622.286	437.246	16.822	1954.42	61.9519	9.21983	1.25071	47.284	110.502	662.355	1.23239	292.485	5.28719	0.245	4.11	16.7755
Anacardiaceae	Cotinus_coggygria-pubescens	Deciduous shrub	103.895	34.1028	1930	7.3619	16.9229	-2.75888	636.258	401.032	13.8183	1975.8	64.5045	9.46767	1.332	50.6548	198.679	358.6	1.15636	281.39	5.00392	0.28	5.07	18.1071
Anacardiaceae	Pistacia_chinensis	Deciduous tree	103.491	33.984	2059	5.48044	14.7818	-4.13607	649.737	442.443	16.6151	2017.06	64.8396	10.0243	0.842948	73.1533	111.216	480.946	1.19568	332.203	5.2035	0.23	4.58	19.913
Anacardiaceae	Rhus_chinensis	Deciduous tree	103.863	33.933	2130	7.47957	16.8918	-2.41449	637.318	426.638	16.2146	1981.43	64.0624	20.5107	1.22486	130.486	152.21	189.847	1.56617	697.128	5.12172	0.235	3.67	15.617
Anacardiaceae	Rhus_potaninii	Deciduous tree	103.863	33.933	2130	7.47957	16.8918	-2.41449	637.318	426.638	16.2146	1981.43	64.0624	18.8833	1.33489	118.3	197.393	236.254	1.39891	548.697	5.11271	0.43	6.39	14.8605
Anacardiaceae	Rhus_potaninii	Deciduous tree	103.855	34.2103	2265	6.96668	16.5888	-3.23299	636.298	392.972	13.4641	1973.89	64.8732	20.2583	1.38829	118.568	160.805	143.44	1.40201	606.862	4.93976	0.305	6.175	20.2459
Anacardiaceae	Rhus_punjabensis-sinica	Deciduous tree	103.71	34.9622	2050	6.45473	16.8215	-4.94196	583.857	355.32	12.9207	2161.77	67.1603					168.753	1.50935	577.067	4.98848
Anacardiaceae	Rhus_punjabensis-sinica	Deciduous tree	103.303	34.1864	2722	4.46957	13.6918	-6.53349	647.417	426.638	14.2149	2018.24	65.0624	24.252	1.44283	144.905	167.765	160.315	1.52745	509.86	4.91243	0.305	5.99	19.6393
Anacardiaceae	Toxicodendron_vernicifluum	Deciduous tree	103.895	34.1028	1930	7.3619	16.9229	-2.75888	636.258	401.032	13.8183	1975.8	64.5045	43.792	1.43623	695.578	227.879	274.224	1.44492	515.785	5.15057	0.36	5.265	14.625
Anacardiaceae	Toxicodendron_vernicifluum	Deciduous tree	103.863	33.933	2130	7.47957	16.8918	-2.41449	637.318	426.638	16.2146	1981.43	64.0624	37.574	1.57375	481.3	177.962	227.817	1.42915	521.06	5.07447	0.415	5.44	13.1084
Apocynaceae	Dregea_sinensis	Deciduous vine	104.346	33.5716	1818	11.2163	20.625	1.20549	622.8	439.07	17.0788	1952.82	61.9138	10.9702	2.03382	35.1068	187.044	75.9388	1.69201	1745.01	5.12226	0.36	5.775	16.0417
Apocynaceae	Periploca_sepium	Deciduous shrub	104.346	33.5716	1818	11.2163	20.625	1.20549	622.8	439.07	17.0788	1952.82	61.9138	11.8812	2.46039	35.6044	144.537	177.191	2.06232	302.223	4.72877	0.3	5.79	19.3
Apocynaceae	Periploca_sepium	Deciduous shrub	103.895	34.1028	1930	7.3619	16.9229	-2.75888	636.258	401.032	13.8183	1975.8	64.5045	11.5967	3.06723	24.6472	288.413	135.002	2.09456	336.464	4.65728	0.265	4.72	17.8113
Araliaceae	Acanthopanax_giraldii	Deciduous shrub	102.827	35.1967	2660	4.64239	14.9421	-6.31096	561.187	384.072	12.7924	2119.43	63.7327	4.96589	0.784349	15.001	167.171	206.722	1.67051	350.892	4.86056	0.35	5.415	15.4714
Araliaceae	Acanthopanax_giraldii	Deciduous shrub	103.561	34.9561	2358	5.96094	16.2452	-5.29773	587.027	364.705	13.1997	2143.63	66.9529	5.42367	0.680937	20.0453		105.471	1.50246	934.123	4.99354	0.415	7.27	17.5181
Araliaceae	Acanthopanax_giraldii-pilosulus	Deciduous shrub	102.958	34.7245	2823	3.53069	13.2911	-6.77715	625.743	422.203	14.6464	2062.74	65.4162	8.927	0.673719	54.3327	270.759	181.409	1.67625	438.708	4.90084	0.345	5.545	16.0725
Araliaceae	Acanthopanax_giraldii-pilosulus	Deciduous shrub	103.112	34.4818	2936	3.92309	13.5064	-6.12926	639.184	429.395	14.8662	2050.02	65.7457	7.52033	0.639484	38.4373	314.63	172.972	1.47217	362.961	4.79783	0.555	6.37	11.4775
Araliaceae	Acanthopanax_leucorrhizus	Deciduous shrub	103.895	34.1028	1930	7.3619	16.9229	-2.75888	636.258	401.032	13.8183	1975.8	64.5045	9.49033	0.664202	70.3393	261.714	160.315	1.45624	582.964	4.97062	0.24	5.25	21.875
Araliaceae	Acanthopanax_leucorrhizus	Deciduous shrub	103.863	33.933	2130	7.47957	16.8918	-2.41449	637.318	426.638	16.2146	1981.43	64.0624	12.358	0.778751	97.843	126.503	156.097	1.77385	555.255	4.93789
Araliaceae	Acanthopanax_setchuenensis	Deciduous shrub	104.346	33.5716	1818	11.2163	20.625	1.20549	622.8	439.07	17.0788	1952.82	61.9138	15.0677	0.741665	89.2563		168.753	1.50887	467.147	4.8967	0.27	4.37	16.1852
Araliaceae	Acanthopanax_setchuenensis	Deciduous shrub	104.314	33.7251	1924	10.6123	20.1087	0.47122	621.346	425.563	15.3918	1962.42	62.3533	11.685	0.766347	64.1097	137.237	189.847	1.5876	661.484	5.09892	0.24	3.035	12.6458
Araliaceae	Acanthopanax_stenophyllus	Deciduous shrub	103.561	34.9561	2358	5.96094	16.2452	-5.29773	587.027	364.705	13.1997	2143.63	66.9529	7.12983	0.683764	39.727	367.601	75.9388	1.52533	702.493	4.72711	0.38	6.415	16.8816
Araliaceae	Aralia_chinensis	Deciduous shrub	102.939	34.4122	2140	6.46145	15.9243	-3.35623	643.551	444.053	14.91	2064.54	65.3657	22.5013	1.28943	155.217	301.182					0.49	7.78	15.8776
Araliaceae	Aralia_chinensis	Deciduous shrub	103.195	34.198	2740	4.23218	13.6102	-5.46173	646.217	447.966	15.1285	2048.84	65.5469	21.495	1.85323	128.301	246.711	282.661	1.38923	433.304	5.08806	0.41	6.7	16.3415
Araliaceae	Aralia_chinensis-nakai	Deciduous shrub	104.346	33.5716	1818	11.2163	20.625	1.20549	622.8	439.07	17.0788	1952.82	61.9138	20.0283		206.31	164.029	143.44	1.45475	798.291	5.05883	0.425	6.395	15.0471
Asteraceae	Ajania_salicifolia	Deciduous shrub	102.885	35.0973	2800	4.09521	14.2473	-6.71278	584.933	397.619	13.8539	2090.78	64.533	10.824	12.9681	6.06622	235.706	181.409	1.37916	867.39	5.19687	0.325	5.5	16.9231
Asteraceae	Aster_poliothamnus	Deciduous shrub	102.993	34.4156	3057	3.59657	13.0807	-6.26483	643.241	440.985	14.9745	2059.4	65.4916	4.56367	9.31361	2.36789	164.62					0.395	5.305	13.4304
Asteraceae	Pertya_discolor	Deciduous shrub	102.853	35.368	2285	5.78838	16.3424	-5.47397	523.313	361.497	11.2757	2157.2	63.0855	4.21022	5.13651	2.02933	175.619					0.23	3.615	15.7174
Asteraceae	Pertya_discolor	Deciduous shrub	102.885	35.0973	2800	4.09521	14.2473	-6.71278	584.933	397.619	13.8539	2090.78	64.533	3.10978	4.53614	1.626	199.873	210.941	1.54952	314.53	4.82182	0.245	3.535	14.4286
Asteraceae	Pertya_discolor	Deciduous shrub	102.827	35.1967	2660	4.64239	14.9421	-6.31096	561.187	384.072	12.7924	2119.43	63.7327	3.22567	3.95195	1.7705	233.216					0.275	4.705	17.1091
Asteraceae	Pertya_sinensis	Deciduous shrub	103.195	34.198	2740	4.23218	13.6102	-5.46173	646.217	447.966	15.1285	2048.84	65.5469	5.75	5.15695	4.52579	341.14	92.8141	1.51527	791.648	4.86615	0.295	4.785	16.2203
Berberidaceae	Berberis_aggregata	Semi-evergreen shrub	103.141	34.093	2413	4.03183	13.3093	-5.4728	650.73	461.151	15.8627	2058.8	65.4961	1.07633	2.26915	0.325333	74.6154	413.445	1.4088	532.794	5.34298	0.23	3.98	17.3043
Berberidaceae	Berberis_aggregata	Semi-evergreen shrub	102.939	34.4122	2140	6.46145	15.9243	-3.35623	643.551	444.053	14.91	2064.54	65.3657	1.59678	2.94367	0.532222	90.8909	405.007	1.37651	444.053	5.2549	0.24	4.15	17.2917
Berberidaceae	Berberis_aggregata	Semi-evergreen shrub	103.195	34.198	2740	4.23218	13.6102	-5.46173	646.217	447.966	15.1285	2048.84	65.5469	1.37067	2.55245	0.54	83.7958	417.664	1.27401	478.325	5.30055	0.23	3.965	17.2391
Berberidaceae	Berberis_circumserrata	Deciduous shrub	103.728	34.9789	2088	6.53948	16.9342	-4.90382	581.455	353.589	12.874	2170.12	67.1997	4.35367	2.8062	4.821	111.797	215.16	1.13873	436.344	4.97259	0.27	4.56	16.8889
Berberidaceae	Berberis_dasystachya	Deciduous shrub	102.907	35.375	2283	5.94068	16.4956	-5.39539	522.222	358.561	11.3132	2155.73	63.4895	3.68856	1.2405	7.46144	126.274	198.285	1.29204	536.406	5.02678	0.22	3.805	17.2955
Berberidaceae	Berberis_dasystachya	Deciduous shrub	103.71	34.9622	2050	6.45473	16.8215	-4.94196	583.857	355.32	12.9207	2161.77	67.1603	5.15478	1.46581	13.5071	248.372	198.285	1.23039	358.587	4.85188	0.225	4.79	21.2889
Berberidaceae	Berberis_diaphana	Deciduous shrub	103.59	34.4942	2549	5.67457	15.4425	-4.72781	628.628	390.078	13.363	2026.72	65.7218	3.651	1.97898	5.10578	146.363	286.88	1.15259	531.592	5.18328	0.295	5.32	18.0339
Berberidaceae	Berberis_diaphana	Deciduous shrub	102.886	34.9509	3050	3.45746	13.4084	-7.09165	610.451	414.558	14.7575	2064.89	64.986	4.286	2.19908	5.46922	157.885	379.694	1.0841	339.263	5.10997	0.625	7.365	11.784
Berberidaceae	Berberis_diaphana	Deciduous shrub	102.885	35.0973	2800	4.09521	14.2473	-6.71278	584.933	397.619	13.8539	2090.78	64.533	3.32611	2.1376	3.67878	107.594	233.354	1.32874	471.012	5.04105	0.235	3.76	16
Berberidaceae	Berberis_dubia	Deciduous shrub	102.853	35.368	2285	5.78838	16.3424	-5.47397	523.313	361.497	11.2757	2157.2	63.0855	5.111	3.02506	5.98689	186.977	206.722	1.32126	578.604	5.07777	0.34	6.165	18.1324
Berberidaceae	Berberis_dubia	Deciduous shrub	102.885	35.0973	2800	4.09521	14.2473	-6.71278	584.933	397.619	13.8539	2090.78	64.533	3.98767	1.99439	4.51822	156.194	227.817	1.31325	598.797	5.13486	0.25	4.225	16.9
Berberidaceae	Berberis_dubia	Deciduous shrub	102.827	35.1967	2660	4.64239	14.9421	-6.31096	561.187	384.072	12.7924	2119.43	63.7327	3.96278	2.84025	3.02378	133.817	206.722	1.32914	503.016	5.01697	0.24	4.685	19.5208
Berberidaceae	Berberis_dubia	Deciduous shrub	103.561	34.9561	2358	5.96094	16.2452	-5.29773	587.027	364.705	13.1997	2143.63	66.9529	3.29222	2.14632	3.49767	152.392	442.977	1.21923	352.867	5.19399	0.325	5.545	17.0615
Berberidaceae	Berberis_integripetala	Deciduous shrub	102.853	35.368	2285	5.78838	16.3424	-5.47397	523.313	361.497	11.2757	2157.2	63.0855	2.15044	2.36341	1.59044	108.231	232.035	1.22104	560.638	5.11424	0.23	4.39	19.087
Berberidaceae	Berberis_kansuensis	Deciduous shrub	102.853	35.368	2285	5.78838	16.3424	-5.47397	523.313	361.497	11.2757	2157.2	63.0855	4.47711	1.30439	10.7706	225.998	223.598	1.13989	519.836	5.06533	0.265	5.38	20.3019
Berberidaceae	Berberis_kansuensis	Deciduous shrub	103.112	34.4818	2936	3.92309	13.5064	-6.12926	639.184	429.395	14.8662	2050.02	65.7457	4.96511	1.63034	9.458	173.141	225.443	1.21755	463	5.01862	0.345	5.045	14.6232
Berberidaceae	Berberis_kansuensis	Deciduous shrub	102.939	34.4122	2140	6.46145	15.9243	-3.35623	643.551	444.053	14.91	2064.54	65.3657	5.17711	1.49101	12.6943	124.371	244.693	1.32826	485.746	5.03588	0.285	4.665	16.3684
Berberidaceae	Berberis_kansuensis	Deciduous shrub	102.909	35.0683	2977	3.96972	14.0778	-6.80528	591.583	401.267	14.1566	2082.56	64.7888	3.55822	1.334	8.21022	168.749	232.035	1.28233	634.645	5.16808	0.305	6.365	20.8689
Berberidaceae	Berberis_silva-taroucana	Deciduous shrub	101.39	33.6915	3527	2.11539	10.8466	-6.71981	643.717	452.237	16.1667	2199.7	62.3809	3.26467	2.2978	2.63511		447.195	0.921072	609.492	5.43546	0.36	6.615	18.375
Berberidaceae	Berberis_thunbergii	Deciduous shrub	102.853	35.368	2285	5.78838	16.3424	-5.47397	523.313	361.497	11.2757	2157.2	63.0855	5.775	2.14799	11.5821	181.757	160.315	1.56323	264.626	4.62761	0.25	4.105	16.42
Berberidaceae	Berberis_thunbergii	Deciduous shrub	102.82	35.3488	2410	5.59592	16.1121	-5.60747	527.518	364.462	11.4127	2155.02	62.9651	6.34633	2.29912	11.5394	181.718	194.066	1.30615	526.009	5.00894	0.28	4.56	16.2857
Berberidaceae	Berberis_vernae	Deciduous shrub	102.885	35.0973	2800	4.09521	14.2473	-6.71278	584.933	397.619	13.8539	2090.78	64.533	3.44033	2.64799	2.54178	111.217	274.224	1.2043	517.338	5.15188	0.325	5.325	16.3846
Berberidaceae	Berberis_vernae	Deciduous shrub	102.827	35.1967	2660	4.64239	14.9421	-6.31096	561.187	384.072	12.7924	2119.43	63.7327	4.20811	3.25789	3.97056	175.228	181.409	1.29071	586.76	5.02712	0.255	4.565	17.902
Berberidaceae	Berberis_vernae	Deciduous shrub	102.893	35.3706	2210	5.86879	16.4127	-5.44169	523.28	359.616	11.3417	2155.55	63.3957	3.80644	3.92327	2.51422	87.6858	232.035	1.29392	484.851	5.05116	0.36	5.725	15.9028
Berberidaceae	Berberis_verruculosa	Evergreen shrub	103.9	33.9704	2012	7.61536	17.0786	-2.34997	635.667	419.719	15.6074	1977.11	64.0856	3.803	3.78157	2.55922	67.4326	189.847	1.20822	622.669	5.07266	0.195	2.71	13.8974
Betulaceae	Alnus_cremastogyne	Deciduous tree	104.346	33.5716	1818	11.2163	20.625	1.20549	622.8	439.07	17.0788	1952.82	61.9138	12.1192	2.05927	46.9442	122.676	413.445	1.59696	145.007	4.77781	0.23	4.145	18.0217
Betulaceae	Betula_albosinensis	Deciduous tree	103.533	35.0157	2601	6.00536	16.3471	-5.34344	579.209	363.142	13.1185	2159.62	66.9402	7.21956	1.73528	20.2844	184.797	158.206	1.50543	549.553	4.93923	0.305	5.185	17
Betulaceae	Betula_albosinensis	Deciduous tree	103.71	34.9622	2050	6.45473	16.8215	-4.94196	583.857	355.32	12.9207	2161.77	67.1603	8.32978	1.77523	26.8519	190.431	206.722	1.59784	662.998	5.1369	0.37	5.295	14.3108
Betulaceae	Betula_albosinensis	Deciduous tree	103.561	34.9561	2358	5.96094	16.2452	-5.29773	587.027	364.705	13.1997	2143.63	66.9529	7.33667	1.92412	18.869		236.254	1.47942	601.214	5.15241	0.33	5.53	16.7576
Betulaceae	Betula_chinensis	Deciduous tree	102.958	34.7245	2823	3.53069	13.2911	-6.77715	625.743	422.203	14.6464	2062.74	65.4162	3.71967	1.4063	5.72289	198.825	307.974	1.61583	471.378	5.16188	0.35	4.955	14.1571
Betulaceae	Betula_platyphylla	Deciduous tree	102.853	35.368	2285	5.78838	16.3424	-5.47397	523.313	361.497	11.2757	2157.2	63.0855	7.155	1.21278	26.6321	173.324	164.534	1.64818	532.303	4.94241	0.34	5.15	15.1471
Betulaceae	Betula_platyphylla	Deciduous tree	104.346	33.5716	1818	11.2163	20.625	1.20549	622.8	439.07	17.0788	1952.82	61.9138	8.73744	1.23536	41.0613	165	282.661	1.45689	355.676	5.00232	0.31	5.965	19.2419
Betulaceae	Betula_platyphylla	Deciduous tree	102.885	35.0973	2800	4.09521	14.2473	-6.71278	584.933	397.619	13.8539	2090.78	64.533	6.27733	1.16694	21.2513	161.731	189.847	1.6104	600.276	5.05675	0.31	4.895	15.7903
Betulaceae	Betula_platyphylla	Deciduous tree	102.82	35.3488	2410	5.59592	16.1121	-5.60747	527.518	364.462	11.4127	2155.02	62.9651	6.48444	1.06287	25.7453	208.547	219.379	1.0841	313.155	5.10997	0.315	5.76	18.2857
Betulaceae	Betula_platyphylla	Deciduous tree	102.909	35.0683	2977	3.96972	14.0778	-6.80528	591.583	401.267	14.1566	2082.56	64.7888	6.02078	1.24531	18.2388	164.66	181.409	1.41306	635.459	5.06175	0.26	5.575	21.4423
Betulaceae	Betula_platyphylla-mandshurica	Deciduous tree	104.346	33.5716	1818	11.2163	20.625	1.20549	622.8	439.07	17.0788	1952.82	61.9138	5.25422	1.25024	14.4157	149.568	274.224	1.4036	355.676	5.00232	0.18	3.25	18.0556
Betulaceae	Betula_platyphylla-mandshurica	Deciduous tree	103.112	34.4818	2936	3.92309	13.5064	-6.12926	639.184	429.395	14.8662	2050.02	65.7457	4.746	1.29151	10.6864	206.999	208.832	1.45807	449.003	4.97205	0.395	5.605	14.1899
Betulaceae	Betula_platyphylla-mandshurica	Deciduous tree	103.71	34.9622	2050	6.45473	16.8215	-4.94196	583.857	355.32	12.9207	2161.77	67.1603	5.75167	1.38978	14.3952	131.339	227.817	1.9807	295.555	4.82822	0.28	3.8	13.5714
Betulaceae	Betula_potaninii	Deciduous shrub	104.346	33.5716	1818	11.2163	20.625	1.20549	622.8	439.07	17.0788	1952.82	61.9138	4.834	1.9505	8.66633	203.523	261.567	1.23764	223.33	4.76653	0.205	3.885	18.9512
Betulaceae	Betula_potaninii	Deciduous shrub	102.976	34.3364	3364	1.54895	10.9623	-8.1756	647.077	447.859	15.178	2062.34	65.4508	2.6345	1.30313	4.02233		248.911	1.45797	379.744	4.97553	0.355	6.305	17.7606
Betulaceae	Betula_potaninii	Deciduous shrub	103.895	34.1028	1930	7.3619	16.9229	-2.75888	636.258	401.032	13.8183	1975.8	64.5045	4.27933	1.37207	8.48533	112.677	265.786	1.17135	332.92	4.94687	0.23	3.535	15.3696
Betulaceae	Betula_potaninii	Deciduous shrub	103.855	34.2103	2265	6.96668	16.5888	-3.23299	636.298	392.972	13.4641	1973.89	64.8732	3.73144	1.93339	5.366	191.179	286.88	1.61787	235.9	4.83043	0.305	5.72	18.7541
Betulaceae	Betula_utilis	Deciduous tree	102.976	34.3364	3364	1.54895	10.9623	-8.1756	647.077	447.859	15.178	2062.34	65.4508	6.35867	1.39258	19.4594	176.531	270.005	1.57154	323.3	4.94098	0.6	6.915	11.525
Betulaceae	Betula_utilis	Deciduous tree	102.941	34.1497	2645	3.49559	12.7547	-5.92696	650.478	467.806	14.9596	2080.61	65.2745	6.94033	1.7334	19.3668	209.17	151.878	1.83781	398.322	4.78173	0.6	6.915	11.525
Betulaceae	Carpinus_turczaninowii-stipulata	Deciduous tree	103.895	34.1028	1930	7.3619	16.9229	-2.75888	636.258	401.032	13.8183	1975.8	64.5045	5.427	1.87684	9.88633	138.299	367.038	0.953465	322.468	5.0732	0.21	4.785	22.7857
Betulaceae	Corylus_chinensis	Deciduous tree	104.346	33.5716	1818	11.2163	20.625	1.20549	622.8	439.07	17.0788	1952.82	61.9138	16.737	1.35267	145.513	281.546	202.504	1.13877	684.407	5.14175	0.34	5.455	16.0441
Betulaceae	Corylus_heterophylla	Deciduous shrub	103.875	34.1692	2126	7.14714	16.7394	-3.03294	636.326	395.683	13.5787	1973.74	64.726	14.7127	1.3286	106.617	256.247	181.409	1.22071	886.831	5.2065	0.37	5.915	15.9865
Betulaceae	Corylus_mandshurica	Deciduous shrub	104.346	33.5716	1818	11.2163	20.625	1.20549	622.8	439.07	17.0788	1952.82	61.9138	9.46867	1.24577	55.879	179.993	189.847	1.2305	468.675	4.94928	0.295	5.52	18.7119
Betulaceae	Corylus_mandshurica	Deciduous shrub	102.939	34.4122	2140	6.46145	15.9243	-3.35623	643.551	444.053	14.91	2064.54	65.3657	9.21956	1.33002	47.237	174.453	135.002	1.21616	643.049	4.93859	0.28	4.17	14.8929
Betulaceae	Corylus_mandshurica	Deciduous shrub	102.893	35.3706	2210	5.86879	16.4127	-5.44169	523.28	359.616	11.3417	2155.55	63.3957	9.889	1.24767	49.247	295.634	97.033	1.29624	506.057	4.69112	0.255	5.38	21.098
Betulaceae	Corylus_mandshurica	Deciduous shrub	103.71	34.9622	2050	6.45473	16.8215	-4.94196	583.857	355.32	12.9207	2161.77	67.1603	9.12117	1.30551	47.471	216.902	181.409	1.27378	596.868	5.03454	0.23	3.44	14.9565
Betulaceae	Corylus_mandshurica	Deciduous shrub	103.715	34.5129	2387	6.14041	15.9771	-4.38789	627.329	377.313	12.9241	2014.81	65.7879	8.13717	1.16679	43.449	148.572	135.002	1.18484	566.123	4.88325	0.3	4.05	13.5
Betulaceae	Ostryopsis_davidiana	Deciduous shrub	102.827	35.1967	2660	4.64239	14.9421	-6.31096	561.187	384.072	12.7924	2119.43	63.7327	5.78789	1.31533	19.082	169.817	206.722	1.24077	413.63	4.932	0.32	5.265	16.4531
Betulaceae	Ostryopsis_davidiana	Deciduous shrub	102.939	34.4122	2140	6.46145	15.9243	-3.35623	643.551	444.053	14.91	2064.54	65.3657	4.22222	1.31107	10.0051	183.756	185.628	1.12153	475.389	4.94569	0.33	4.595	13.9242
Betulaceae	Ostryopsis_davidiana	Deciduous shrub	103.715	34.5129	2387	6.14041	15.9771	-4.38789	627.329	377.313	12.9241	2014.81	65.7879	5.25622	1.44937	15.2293	99.5621	236.254	1.25686	319.085	4.87729	0.28	3.745	13.375
Buxaceae	Buxus_sinica-aemulans	Deciduous shrub	104.314	33.7251	1924	10.6123	20.1087	0.47122	621.346	425.563	15.3918	1962.42	62.3533	2.59011	1.97551	2.20922	71.0053	240.473	1.2978	809.389	5.28922	0.195	4.2	21.5385
Caprifoliaceae	Abelia_dielsii	Deciduous shrub	104.346	33.5716	1818	11.2163	20.625	1.20549	622.8	439.07	17.0788	1952.82	61.9138	5.76567	2.9795	6.301	161.483	371.257	1.24327	454.47	5.22718	0.175	2.935	16.7714
Caprifoliaceae	Abelia_dielsii	Deciduous shrub	103.183	34.0528	2511	4.16178	13.4246	-5.31895	651.954	462.204	16.307	2054.51	65.5087	4.75867	3.03615	4.82311	175.534	185.628	1.30294	510.763	4.97686	0.215	3.175	14.7674
Caprifoliaceae	Abelia_dielsii	Deciduous shrub	102.941	34.1497	2645	3.49559	12.7547	-5.92696	650.478	467.806	14.9596	2080.61	65.2745	4.51189	3.63406	3.72067	164.157	345.944	1.26602	472.936	5.21381	0.24	3.85	16.0417
Caprifoliaceae	Abelia_dielsii	Deciduous shrub	103.195	34.198	2740	4.23218	13.6102	-5.46173	646.217	447.966	15.1285	2048.84	65.5469	4.90189	3.56271	3.74578	273.692	189.847	1.23261	441.125	4.92297	0.225	3.79	16.8444
Caprifoliaceae	Lonicera_caerulea	Deciduous shrub	102.993	34.4156	3057	3.59657	13.0807	-6.26483	643.241	440.985	14.9745	2059.4	65.4916	3.58089	1.86515	5.36722	281.989	375.475	1.26663	275.198	5.01423	0.47	6.6	14.0426
Caprifoliaceae	Lonicera_caerulea	Deciduous shrub	103.112	34.4818	2936	3.92309	13.5064	-6.12926	639.184	429.395	14.8662	2050.02	65.7457	3.89378	1.86613	6.18989	328.192	426.101	1.15767	334.69	5.15416	0.3	4.855	16.1833
Caprifoliaceae	Lonicera_chrysantha	Deciduous shrub	102.853	35.368	2285	5.78838	16.3424	-5.47397	523.313	361.497	11.2757	2157.2	63.0855	6.73678	1.83092	13.8889	168.106	215.16	1.43915	464.595	4.99984	0.27	4.18	15.4815
Caprifoliaceae	Lonicera_chrysantha	Deciduous shrub	102.885	35.0973	2800	4.09521	14.2473	-6.71278	584.933	397.619	13.8539	2090.78	64.533	5.058	1.68819	9.70289	130.867	210.941	1.42486	513.087	5.03435	0.31	3.915	12.629
Caprifoliaceae	Lonicera_chrysantha	Deciduous shrub	103.091	34.4385	2918	3.85442	13.3942	-6.11226	641.566	433.753	14.967	2051.09	65.6876	6.52578	1.90466	14.1147	175.131	379.694	1.54393	520.29	5.29568	0.285	4.615	16.193
Caprifoliaceae	Lonicera_chrysantha	Deciduous shrub	102.907	35.375	2283	5.94068	16.4956	-5.39539	522.222	358.561	11.3132	2155.73	63.4895	5.721	1.78428	11.1808	166.094	257.085	1.36903	453.244	5.06641	0.235	4.395	18.7021
Caprifoliaceae	Lonicera_chrysantha	Deciduous shrub	103.71	34.9622	2050	6.45473	16.8215	-4.94196	583.857	355.32	12.9207	2161.77	67.1603	8.12289	2.35151	18.0006		189.847	1.34924	464.271	4.94518	0.335	4.48	13.3731
Caprifoliaceae	Lonicera_dieshansis	Deciduous shrub	102.976	34.3364	3364	1.54895	10.9623	-8.1756	647.077	447.859	15.178	2062.34	65.4508	2.47833	2.5921	1.58467	162.78	430.32	1.22702	385.71	5.22005	0.57	7.095	12.4474
Caprifoliaceae	Lonicera_elisae	Deciduous shrub	103.9	33.9704	2012	7.61536	17.0786	-2.34997	635.667	419.719	15.6074	1977.11	64.0856	7.15	2.02473	16.3933	233.696	485.165	1.08091	368.019	5.25176	0.2	3.63	18.15
Caprifoliaceae	Lonicera_ferdinandii	Deciduous shrub	102.993	34.4156	3057	3.59657	13.0807	-6.26483	643.241	440.985	14.9745	2059.4	65.4916	4.63389	1.71562	9.70822	209.291	215.16	1.18754	482.005	5.01581	0.32	6.395	19.9844
Caprifoliaceae	Lonicera_ferdinandii	Deciduous shrub	102.827	35.1967	2660	4.64239	14.9421	-6.31096	561.187	384.072	12.7924	2119.43	63.7327	4.34767	1.81094	7.994		198.285	1.32812	358.664	4.85198	0.345	4.82	13.971
Caprifoliaceae	Lonicera_ferdinandii	Deciduous shrub	102.939	34.4122	2140	6.46145	15.9243	-3.35623	643.551	444.053	14.91	2064.54	65.3657	4.60389	1.77894	8.703	122.553	455.633	1.29296	267.592	5.08609	0.24	4.195	17.4792
Caprifoliaceae	Lonicera_fragrantissima-lancifolia	Deciduous shrub	104.344	33.5908	1758	11.168	20.5782	1.12887	622.286	437.246	16.822	1954.42	61.9519	7.13322	1.57196	19.3181	114.065	375.475	1.45317	443.457	5.22143	0.22	3.78	17.1818
Caprifoliaceae	Lonicera_fragrantissima-standishii.	Evergreen shrub	103.895	34.1028	1930	7.3619	16.9229	-2.75888	636.258	401.032	13.8183	1975.8	64.5045	6.87378	2.18717	14.8169	148.055	291.099	1.15354	340.881	4.99664	0.205	4.17	20.3415
Caprifoliaceae	Lonicera_hispida	Deciduous shrub	102.971	34.3111	3924	0.540483	9.92484	-9.1433	648.342	450.239	15.2652	2063.5	65.4419	2.89044	2.11927	2.88133	167.215	299.537	1.19937	702.617	5.32317	0.6	6.39	10.65
Caprifoliaceae	Lonicera_hispida	Deciduous shrub	102.976	34.3364	3364	1.54895	10.9623	-8.1756	647.077	447.859	15.178	2062.34	65.4508	3.33811	2.05844	3.906	170.408	270.005	1.30673	470.285	5.10373	0.765	8.05	10.5229
Caprifoliaceae	Lonicera_hispida	Deciduous shrub	102.957	34.332	3660	1.50471	10.9037	-8.20217	647.384	449.264	15.1627	2064.43	65.4103	3.66689	2.20248	4.77144	167.33	261.567	1.39416	751.097	5.29328	0.475	6.925	14.5789
Caprifoliaceae	Lonicera_hispida	Deciduous shrub	102.886	34.9509	3050	3.45746	13.4084	-7.09165	610.451	414.558	14.7575	2064.89	64.986	3.22856	2.71764	3.103	179.942	480.946	1.12503	290.403	5.1451	0.835	8.12	9.72455
Caprifoliaceae	Lonicera_maackii	Deciduous shrub	102.939	34.4122	2140	6.46145	15.9243	-3.35623	643.551	444.053	14.91	2064.54	65.3657	6.54	1.53132	19.5035	135.331	388.132	1.41609	350.57	5.13375	0.35	5.55	15.8571
Caprifoliaceae	Lonicera_maackii	Deciduous shrub	103.157	34.5778	2720	4.07566	13.7721	-6.15817	633.182	419.934	14.6646	2050.71	65.8841	6.157	1.74425	17.337	193.883	261.567	1.29737	466.987	5.08689	0.4	6.02	15.05
Caprifoliaceae	Lonicera_microphylla	Deciduous shrub	102.82	35.3488	2410	5.59592	16.1121	-5.60747	527.518	364.462	11.4127	2155.02	62.9651	2.408	2.82261	1.19289	123.492	215.16	1.29836	450.716	4.98666	0.29	5.16	17.7931
Caprifoliaceae	Lonicera_microphylla	Deciduous shrub	103.728	34.9789	2088	6.53948	16.9342	-4.90382	581.455	353.589	12.874	2170.12	67.1997	1.87444	2.99538	0.899889		219.379	1.2646	275.109	4.7807	0.18	3.255	18.0833
Caprifoliaceae	Lonicera_nervosa	Deciduous shrub	102.993	34.4156	3057	3.59657	13.0807	-6.26483	643.241	440.985	14.9745	2059.4	65.4916	5.20933	2.41111	8.84511	186.934	438.758	1.26754	353.256	5.19031	0.42	6.55	15.5952
Caprifoliaceae	Lonicera_nervosa	Deciduous shrub	103.112	34.4818	2936	3.92309	13.5064	-6.12926	639.184	429.395	14.8662	2050.02	65.7457	3.864	1.65639	7.25678	328.374	339.013	1.17505	347.285	5.0709	0.55	6.2	11.2727
Caprifoliaceae	Lonicera_nervosa	Deciduous shrub	103.175	34.1535	2549	4.16441	13.5018	-5.45396	648.074	453.076	15.4195	2052.15	65.5218	3.55656	2.37738	4.086	218.875	400.788	1.26113	321.418	5.10999	0.365	5.025	13.7671
Caprifoliaceae	Lonicera_rupicola	Deciduous shrub	101.927	33.4605	3455	2.58255	11.2614	-5.87916	693.529	510.698	17.5441	2151.44	64.5273	1.973	2.36539	1.09811		582.198	1.17972	278.955	5.2106	0.455	7.25	15.9341
Caprifoliaceae	Lonicera_rupicola	Deciduous shrub	102.886	34.9509	3050	3.45746	13.4084	-7.09165	610.451	414.558	14.7575	2064.89	64.986	1.23978	1.99072	0.669444	150.297	265.786	1.24537	311.334	4.91776	0.61	7.9	12.9508
Caprifoliaceae	Lonicera_rupicola-syringantha	Deciduous shrub	103.183	34.0528	2511	4.16178	13.4246	-5.31895	651.954	462.204	16.307	2054.51	65.5087	2.65433	1.71876	3.47789	125.591	409.226	1.42266	296.434	5.08389	0.315	5.635	17.8889
Caprifoliaceae	Lonicera_rupicola-syringantha	Deciduous shrub	102.885	35.0973	2800	4.09521	14.2473	-6.71278	584.933	397.619	13.8539	2090.78	64.533	2.63467	2.12587	2.89478	99.6378	489.384	1.30339	255.367	5.09681	0.315	4.895	15.5397
Caprifoliaceae	Lonicera_rupicola-syringantha	Deciduous shrub	103.71	34.9622	2050	6.45473	16.8215	-4.94196	583.857	355.32	12.9207	2161.77	67.1603	2.91767	2.91346	2.41722	143.912	434.539	1.2366	409.725	5.25052	0.32	5.18	16.1875
Caprifoliaceae	Lonicera_saccata	Deciduous shrub	103.561	34.9561	2358	5.96094	16.2452	-5.29773	587.027	364.705	13.1997	2143.63	66.9529	4.15811	2.64212	4.425	207.223	244.692	1.60757	108.209	4.42288	0.295	5.02	17.0169
Caprifoliaceae	Lonicera_serreana	Deciduous shrub	103.153	34.5701	2777	4.06712	13.7497	-6.156	633.721	420.694	14.6802	2050.46	65.8726	4.40522	2.04092	7.14111	156.425	320.631	1.40065	401.624	5.10982	0.425	7.555	17.7765
Caprifoliaceae	Lonicera_serreana	Deciduous shrub	102.98	34.3932	3174	3.85442	13.3942	-6.11226	641.566	433.753	14.967	2051.09	65.6876	4.64756	2.32249	7.71644	201.573	405.007	1.2957	283.743	5.06039	0.425	6.34	14.9176
Caprifoliaceae	Lonicera_szechuanica	Deciduous shrub	102.976	34.3364	3364	1.54895	10.9623	-8.1756	647.077	447.859	15.178	2062.34	65.4508	4.27344	2.77017	4.13511	192.95	312.193	1.55423	287.885	4.95364	0.525	6.475	12.3333
Caprifoliaceae	Lonicera_szechuanica	Deciduous shrub	103.157	34.5778	2720	4.07566	13.7721	-6.15817	633.182	419.934	14.6646	2050.71	65.8841	3.998	2.06615	5.93344	270.233	329.068	1.36777	359.946	4.9373	0.43	7.29	16.9535
Caprifoliaceae	Lonicera_taipeiensis	Deciduous shrub	102.958	34.7245	2823	3.53069	13.2911	-6.77715	625.743	422.203	14.6464	2062.74	65.4162	3.24478	3.14484	2.65633	173.961					0.265	5.115	19.3019
Caprifoliaceae	Lonicera_taipeiensis	Deciduous shrub	102.976	34.3364	3364	1.54895	10.9623	-8.1756	647.077	447.859	15.178	2062.34	65.4508	3.59778	3.17358	2.47622	156.636					0.36	5.715	15.875
Caprifoliaceae	Lonicera_taipeiensis	Deciduous shrub	102.957	34.332	3660	1.50471	10.9037	-8.20217	647.384	449.264	15.1627	2064.43	65.4103	3.51344	2.80527	3.361	177.71					0.405	6.23	15.3827
Caprifoliaceae	Lonicera_tangutica	Deciduous shrub	102.958	34.7245	2823	3.53069	13.2911	-6.77715	625.743	422.203	14.6464	2062.74	65.4162	3.739	1.94099	5.468	209.439	396.57	1.16631	239.539	4.9777	0.3	5.37	17.9
Caprifoliaceae	Lonicera_tangutica	Deciduous shrub	102.885	35.0973	2800	4.09521	14.2473	-6.71278	584.933	397.619	13.8539	2090.78	64.533	4.00767	1.96958	5.02756	325.451	164.534	1.52389	266.825	4.64248	0.295	4.545	15.4068
Caprifoliaceae	Lonicera_tangutica	Deciduous shrub	102.82	35.3488	2410	5.59592	16.1121	-5.60747	527.518	364.462	11.4127	2155.02	62.9651	3.23956	2.08094	3.64011	332.888	164.534	1.33405	296.952	4.68894	0.295	5.67	19.2203
Caprifoliaceae	Lonicera_tangutica	Deciduous shrub	102.907	35.375	2283	5.94068	16.4956	-5.39539	522.222	358.561	11.3132	2155.73	63.4895	3.17078	2.57322	2.47344	157.97	168.753	1.18072	311.7	4.72099	0.265	5.165	19.4906
Caprifoliaceae	Lonicera_tragophylla	Deciduous vine	104.346	33.5716	1818	11.2163	20.625	1.20549	622.8	439.07	17.0788	1952.82	61.9138	9.87933	2.10669	30.731	138.477	126.565	1.41367	560.337	4.85076	0.135	2.33	17.2593
Caprifoliaceae	Lonicera_trichosantha	Deciduous shrub	102.976	34.3364	3364	1.54895	10.9623	-8.1756	647.077	447.859	15.178	2062.34	65.4508					329.068	1.54376	319.892	5.02229
Caprifoliaceae	Lonicera_trichosantha	Deciduous shrub	102.957	34.332	3660	1.50471	10.9037	-8.20217	647.384	449.264	15.1627	2064.43	65.4103					329.068	1.4102	352.895	5.06493
Caprifoliaceae	Lonicera_trichosantha	Deciduous shrub	102.98	34.3932	3174	3.85442	13.3942	-6.11226	641.566	433.753	14.967	2051.09	65.6876	3.27422	2.22417	3.511	162.049	527.353	1.19314	303.056	5.20362	0.68	8.645	12.7132
Caprifoliaceae	Lonicera_trichosantha	Deciduous shrub	102.907	35.375	2283	5.94068	16.4956	-5.39539	522.222	358.561	11.3132	2155.73	63.4895	3.61622	2.0391	5.15111	112.797	563.213	1.31639	239.042	5.12915	0.24	4.99	20.7917
Caprifoliaceae	Lonicera_webbiana	Deciduous shrub	102.958	34.7245	2823	3.53069	13.2911	-6.77715	625.743	422.203	14.6464	2062.74	65.4162	6.39956	2.02724	14.4678	214.855	164.534	1.62669	507.044	4.9213	0.255	4.82	18.902
Caprifoliaceae	Lonicera_webbiana	Deciduous shrub	103.112	34.4818	2936	3.92309	13.5064	-6.12926	639.184	429.395	14.8662	2050.02	65.7457	6.06111	1.89601	14.4669		143.44	1.47925	570.717	4.91309	0.425	5.445	12.8118
Caprifoliaceae	Lonicera_webbiana	Deciduous shrub	102.82	35.3488	2410	5.59592	16.1121	-5.60747	527.518	364.462	11.4127	2155.02	62.9651	6.35989	2.22331	13.8716	190.691	168.753	1.37641	460.604	4.89058	0.285	4.66	16.3509
Caprifoliaceae	Lonicera_webbiana	Deciduous shrub	102.907	35.375	2283	5.94068	16.4956	-5.39539	522.222	358.561	11.3132	2155.73	63.4895	6.44067	1.9222	14.8912	170.617	167.246	1.58903	438.271	4.8651	0.225	4.065	18.0667
Caprifoliaceae	Lonicera_webbiana	Deciduous shrub	103.157	34.5778	2720	4.07566	13.7721	-6.15817	633.182	419.934	14.6646	2050.71	65.8841	7.25611	2.10763	17.4036	190.195	194.066	1.5289	630.039	5.08732	0.64	5.935	9.27344
Caprifoliaceae	Lonicera_webbiana-mupinensis	Deciduous shrub	102.885	35.0973	2800	4.09521	14.2473	-6.71278	584.933	397.619	13.8539	2090.78	64.533	5.61633	1.93075	11.8198		194.066	1.38371	474.769	4.96443	0.25	4.45	17.8
Caprifoliaceae	Sambucus_williamsii	Deciduous shrub	103.895	34.1028	1930	7.3619	16.9229	-2.75888	636.258	401.032	13.8183	1975.8	64.5045	12.6597	1.1614	57.8573	331.946	261.567	1.26763	347.405	4.95842	0.26	5.305	20.4038
Caprifoliaceae	Sambucus_williamsii	Deciduous shrub	103.9	33.9704	2012	7.61536	17.0786	-2.34997	635.667	419.719	15.6074	1977.11	64.0856	12.2767	1.04257	67.411	154.571	160.315	1.30388	994.397	5.20253	0.365	8.8	24.1096
Caprifoliaceae	Sambucus_williamsii	Deciduous shrub	103.71	34.9622	2050	6.45473	16.8215	-4.94196	583.857	355.32	12.9207	2161.77	67.1603	13.9193	0.925631	81.0337	221.355	139.221	1.50187	685.321	4.9796	0.455	7.79	17.1209
Caprifoliaceae	Viburnum_betulifolium	Deciduous shrub/tree	103.71	34.9622	2050	6.45473	16.8215	-4.94196	583.857	355.32	12.9207	2161.77	67.1603	8.30122	1.22147	38.8404	276.784	219.379	1.14855	627.627	5.1389	0.35	4.69	13.4
Caprifoliaceae	Viburnum_erubescens-gracilipes	Deciduous shrub/tree	103.895	34.1028	1930	7.3619	16.9229	-2.75888	636.258	401.032	13.8183	1975.8	64.5045	7.47656	1.76514	19.163	194.486	160.315	1.18319	701.32	5.05089	0.23	4.955	21.5435
Caprifoliaceae	Viburnum_erubescens-prattii	Deciduous shrub/tree	103.895	34.1028	1930	7.3619	16.9229	-2.75888	636.258	401.032	13.8183	1975.8	64.5045	7.42333	1.97692	18.0021	184.531	156.097	1.26965	709.653	5.04444	0.205	3.79	18.4878
Caprifoliaceae	Viburnum_farreri	Deciduous shrub	103.863	33.933	2130	7.47957	16.8918	-2.41449	637.318	426.638	16.2146	1981.43	64.0624	5.50333	1.7575	11.2621	136.583	307.974	1.28059	763.127	5.37111	0.225	3.615	16.0667
Caprifoliaceae	Viburnum_glomeratum	Deciduous shrub	103.183	34.0528	2511	4.16178	13.4246	-5.31895	651.954	462.204	16.307	2054.51	65.5087	7.19656	1.61745	24.6053	171.255	149.577	1.61316	425.601	4.80387	0.29	3.94	13.5862
Caprifoliaceae	Viburnum_glomeratum	Deciduous shrub	103.533	35.0157	2601	6.00536	16.3471	-5.34344	579.209	363.142	13.1185	2159.62	66.9402	7.06844	1.70616	22.2101	162.848	181.409	1.63746	421.726	4.88369	0.26	3.705	14.25
Caprifoliaceae	Viburnum_glomeratum	Deciduous shrub	103.71	34.9622	2050	6.45473	16.8215	-4.94196	583.857	355.32	12.9207	2161.77	67.1603	5.06322	1.50021	13.036	124.4	164.534	1.62943	649.411	5.02878	0.21	3.185	15.1667
Caprifoliaceae	Viburnum_kansuense	Deciduous shrub	104.346	33.5716	1818	11.2163	20.625	1.20549	622.8	439.07	17.0788	1952.82	61.9138	4.957	1.20296	11.9563	276.018	110.744	1.35275	1216.89	5.12957	0.17	2.47	14.5294
Caprifoliaceae	Viburnum_mongolicum	Deciduous shrub	102.853	35.368	2285	5.78838	16.3424	-5.47397	523.313	361.497	11.2757	2157.2	63.0855	4.21378	1.59526	7.96156	182.477	202.504	1.60805	542.229	5.04062	0.22	3.71	16.8636
Caprifoliaceae	Viburnum_mongolicum	Deciduous shrub	102.885	35.0973	2800	4.09521	14.2473	-6.71278	584.933	397.619	13.8539	2090.78	64.533	5.18856	1.78621	10.0979	246.688	101.252	1.58615	697.191	4.84875	0.29	3.935	13.569
Caprifoliaceae	Viburnum_mongolicum	Deciduous shrub	103.895	34.1028	1930	7.3619	16.9229	-2.75888	636.258	401.032	13.8183	1975.8	64.5045	4.488	1.57173	9.03567	161.873	172.972	1.38768	727.249	5.09966	0.165	2.635	15.9697
Caprifoliaceae	Viburnum_mongolicum	Deciduous shrub	102.82	35.3488	2410	5.59592	16.1121	-5.60747	527.518	364.462	11.4127	2155.02	62.9651	4.19478	1.4296	9.31	205.959	135.002	1.6389	683.722	4.96522	0.27	4.155	15.3889
Caprifoliaceae	Viburnum_mongolicum	Deciduous shrub	102.827	35.1967	2660	4.64239	14.9421	-6.31096	561.187	384.072	12.7924	2119.43	63.7327	2.47133	1.61174	2.91733	127.942	210.941	1.61858	539.424	5.05609	0.24	3.55	14.7917
Caprifoliaceae	Viburnum_mongolicum	Deciduous shrub	102.939	34.4122	2140	6.46145	15.9243	-3.35623	643.551	444.053	14.91	2064.54	65.3657	4.70189	1.40513	10.8783	263.477	320.631	1.0841	313.155	5.10997	0.24	3.49	14.5417
Caprifoliaceae	Viburnum_opulus-calvescens	Deciduous shrub	102.939	34.4122	2140	6.46145	15.9243	-3.35623	643.551	444.053	14.91	2064.54	65.3657	8.01911	1.25469	27.9066	181.715	139.221	1.45284	428.515	4.77567	0.255	3.09	12.1176
Caprifoliaceae	Viburnum_schensianum	Deciduous shrub	103.875	34.1692	2126	7.14714	16.7394	-3.03294	636.326	395.683	13.5787	1973.74	64.726	8.36133	1.61492	30.9891	198.439					0.23	4.865	21.1522
Caprifoliaceae	Viburnum_spp1	Deciduous shrub	103.71	34.9622	2050	6.45473	16.8215	-4.94196	583.857	355.32	12.9207	2161.77	67.1603	5.77867	1.75082	12.3697	169.269	177.191	1.76392	395.335	4.84541	0.31	4.41	14.2258
Caprifoliaceae	Viburnum_sympodiale	Deciduous shrub	103.728	34.9789	2088	6.53948	16.9342	-4.90382	581.455	353.589	12.874	2170.12	67.1997	7.791	1.52765	30.6155	144.752	151.878	1.5953	449.695	4.83441	0.2	3.145	15.725
Celastraceae	Celastrus_galucophyllus	Deciduous vine	104.344	33.5908	1758	11.168	20.5782	1.12887	622.286	437.246	16.822	1954.42	61.9519	10.983	1.31551	62.5177	107.193	442.977	1.11911	489.786	5.33639	0.18	3.345	18.5833
Celastraceae	Celastrus_glaucophyllus	Deciduous vine	103.863	33.933	2130	7.47957	16.8918	-2.41449	637.318	426.638	16.2146	1981.43	64.0624	7.81522	1.97249	21.136	129.113	244.692	1.25445	639.168	5.19423	0.26	3.52	13.5385
Celastraceae	Celastrus_hypoleucus	Deciduous vine	103.9	33.9704	2012	7.61536	17.0786	-2.34997	635.667	419.719	15.6074	1977.11	64.0856	8.16011	1.60945	30.644	146.166	221.488	1.19869	555.259	5.08985	0.235	4.285	18.234
Celastraceae	Celastrus_rosthornianus-loeseneri	Deciduous vine	103.863	33.933	2130	7.47957	16.8918	-2.41449	637.318	426.638	16.2146	1981.43	64.0624	8.35833	1.68462	30.6293	123.729	227.817	1.13943	580.212	5.12117	0.43	6.475	15.0581
Celastraceae	Euonymus_alatus	Deciduous shrub	103.895	34.1028	1930	7.3619	16.9229	-2.75888	636.258	401.032	13.8183	1975.8	64.5045	5.76689	1.83212	8.27333	225.481	248.911	1.03513	589.893	5.16682	0.245	3.85	15.7143
Celastraceae	Euonymus_alatus	Deciduous shrub	102.939	34.4122	2140	6.46145	15.9243	-3.35623	643.551	444.053	14.91	2064.54	65.3657	5.48922	1.81176	10.4616	163.085	219.379	1.00782	621.334	5.13452	0.24	3.58	14.9167
Celastraceae	Euonymus_cornutus	Deciduous shrub	103.71	34.9622	2050	6.45473	16.8215	-4.94196	583.857	355.32	12.9207	2161.77	67.1603	8.66589	6.20815	8.92656	204.591	164.534	1.11887	883.112	5.16227	0.315	5.28	16.7619
Celastraceae	Euonymus_giraldii	Deciduous shrub	102.893	35.3706	2210	5.86879	16.4127	-5.44169	523.28	359.616	11.3417	2155.55	63.3957	8.03733	2.02367	20.9353	244.163	232.035	1.05301	654.243	5.18129	0.41	7	17.0732
Celastraceae	Euonymus_giraldii	Deciduous shrub	103.71	34.9622	2050	6.45473	16.8215	-4.94196	583.857	355.32	12.9207	2161.77	67.1603	7.00922	1.78473	18.8587	122.302	206.722	1.29839	582.298	5.08053	0.215	4.06	18.8837
Celastraceae	Euonymus_maackii	Deciduous tree	103.71	34.9622	2050	6.45473	16.8215	-4.94196	583.857	355.32	12.9207	2161.77	67.1603	6.55833	2.01128	11.6712	87.5901	223.598	1.42619	603.505	5.13015	0.235	3.985	16.9574
Celastraceae	Euonymus_nanoides	Deciduous shrub	103.091	34.4385	2918	3.85442	13.3942	-6.11226	641.566	433.753	14.967	2051.09	65.6876	4.15767	2.88794	3.73067	231.444	227.817	1.27069	342.784	4.89261	0.285	4.205	14.7544
Celastraceae	Euonymus_nanus	Deciduous shrub	102.958	34.7245	2823	3.53069	13.2911	-6.77715	625.743	422.203	14.6464	2062.74	65.4162	3.18233	2.35845	3.32456	158.678	244.692	1.22123	451.542	5.04332	0.36	5.98	16.6111
Celastraceae	Euonymus_phellomanus	Deciduous shrub	102.939	34.4122	2140	6.46145	15.9243	-3.35623	643.551	444.053	14.91	2064.54	65.3657	4.79656	1.87806	8.539	93.8158	333.287	1.11068	607.825	5.3066	0.245	2.86	11.6735
Celastraceae	Euonymus_porphyreus	Deciduous shrub	103.71	34.9622	2050	6.45473	16.8215	-4.94196	583.857	355.32	12.9207	2161.77	67.1603	7.90911	2.68136	15.777	216.787	139.221	1.31396	952.224	5.12244	0.25	4.505	18.02
Celastraceae	Euonymus_przwalskii	Deciduous shrub	104.344	33.5908	1758	11.168	20.5782	1.12887	622.286	437.246	16.822	1954.42	61.9519	5.08167	2.65948	5.49744	128.027	295.318	1.35856	518.047	5.18466	0.19	2.565	13.5
Celastraceae	Euonymus_przwalskii	Deciduous shrub	103.855	34.2103	2265	6.96668	16.5888	-3.23299	636.298	392.972	13.4641	1973.89	64.8732	4.69033	2.12907	7.85056	199.805	143.44	1.4339	433.34	4.7935	0.22	4.53	20.5909
Celastraceae	Euonymus_sanguineus	Deciduous tree	103.895	34.1028	1930	7.3619	16.9229	-2.75888	636.258	401.032	13.8183	1975.8	64.5045	8.32956	1.491	30.5834	195.566	194.066	1.30454	774.258	5.17684	0.18	3.1	17.2222
Celastraceae	Euonymus_sanguineus	Deciduous tree	102.893	35.3706	2210	5.86879	16.4127	-5.44169	523.28	359.616	11.3417	2155.55	63.3957	7.99133	1.44416	30.1601	147.191	253.129	1.40002	513.826	5.11416	0.37	4.83	13.0541
Celastraceae	Euonymus_sanguineus	Deciduous tree	103.71	34.9622	2050	6.45473	16.8215	-4.94196	583.857	355.32	12.9207	2161.77	67.1603	10.208	2.12681	31.6207	187.567	185.628	0.760701	505.408	4.97229	0.27	4.535	16.7963
Coriariaceae	Coriaria_nepalensis	Deciduous shrub	104.346	33.5716	1818	11.2163	20.625	1.20549	622.8	439.07	17.0788	1952.82	61.9138	8.28878	1.56899	33.3223	99.8446	257.348	1.53965	325.806	4.92348	0.335	4.84	14.4478
Cornaceae	Swida_poliophylla-microphylla	Deciduous tree	103.855	34.2103	2265	6.96668	16.5888	-3.23299	636.298	392.972	13.4641	1973.89	64.8732	5.561	1.3924	15.7455	186.751	151.878	1.43503	538.006	4.91228	0.21	3.26	15.5238
Cornaceae	Swida_poliophylla-microphylla	Deciduous tree	103.715	34.5129	2387	6.14041	15.9771	-4.38789	627.329	377.313	12.9241	2014.81	65.7879	6.22122	1.86817	15.9188	135.491	156.097	1.61426	446.057	4.84278	0.23	3.15	13.6957
Cornaceae	Swida_hemsleyi	Deciduous tree	102.939	34.4122	2140	6.46145	15.9243	-3.35623	643.551	444.053	14.91	2064.54	65.3657	6.12033	1.8024	14.4387	144.153	215.16	1.62494	359.902	4.88895	0.245	3.285	13.4082
Cornaceae	Swida_macrophylla	Deciduous tree	103.875	34.1692	2126	7.14714	16.7394	-3.03294	636.326	395.683	13.5787	1973.74	64.726	12.362	2.45278	39.7012	256.034	358.6	1.50836	253.134	4.95796	0.29	4.445	15.3276
Cornaceae	Swida_macrophylla	Deciduous tree	102.907	35.375	2283	5.94068	16.4956	-5.39539	522.222	358.561	11.3132	2155.73	63.4895	10.9657	2.06154	38.9682	108.869	202.504	1.64953	272.224	4.74136	0.165	3.04	18.4242
Cornaceae	Swida_macrophylla	Deciduous tree	103.71	34.9622	2050	6.45473	16.8215	-4.94196	583.857	355.32	12.9207	2161.77	67.1603	9.59467	1.9557	33.5508	106.381	194.066	1.83627	299.042	4.76368	0.355	3.965	11.169
Cornaceae	Swida_macrophylla	Deciduous tree	103.195	34.198	2740	4.23218	13.6102	-5.46173	646.217	447.966	15.1285	2048.84	65.5469	10.4922	2.06684	39.0761	141.408	151.878	1.64352	378.804	4.75991	0.26	4.45	17.1154
Elaeagnaceae	Elaeagnus_bockii	Evergreen shrub	102.939	34.4122	2140	6.46145	15.9243	-3.35623	643.551	444.053	14.91	2064.54	65.3657	5.33456	2.81854	7.02222	152.675	474.618	1.19761	256.461	5.08537	0.395	8.73	22.1013
Elaeagnaceae	Elaeagnus_umbellata	Deciduous shrub	104.344	33.5908	1758	11.168	20.5782	1.12887	622.286	437.246	16.822	1954.42	61.9519	4.76289	2.11862	7.02589	98.0251	640.734	1.22116	276.67	5.24864	0.32	6.635	20.7344
Elaeagnaceae	Elaeagnus_umbellata	Deciduous shrub	102.885	35.0973	2800	4.09521	14.2473	-6.71278	584.933	397.619	13.8539	2090.78	64.533	4.35411	2.3861	5.82367	161.065					0.34	7.395	21.75
Elaeagnaceae	Hippophae_rhamnoides-sinensis	Deciduous shrub	101.927	33.4605	3455	2.58255	11.2614	-5.87916	693.529	510.698	17.5441	2151.44	64.5273	4.80622	4.80622	2.951	111.219	37.9694	1.4707	305.64	4.06464	0.57	7.68	13.4737
Elaeagnaceae	Hippophae_rhamnoides-sinensis	Deciduous shrub	103.59	34.4942	2549	5.67457	15.4425	-4.72781	628.628	390.078	13.363	2026.72	65.7218	4.96011	6.72001	3.202	105.981					0.385	7.46	19.3766
Elaeagnaceae	Hippophae_rhamnoides-sinensis	Deciduous shrub	102.976	34.3364	3364	1.54895	10.9623	-8.1756	647.077	447.859	15.178	2062.34	65.4508	2.35578	3.22611	1.094	111.414					0.765	8.015	10.4771
Elaeagnaceae	Hippophae_rhamnoides-sinensis	Deciduous shrub	102.886	34.9509	3050	3.45746	13.4084	-7.09165	610.451	414.558	14.7575	2064.89	64.986	1.97211	3.43573	0.841	105.944					0.655	7.87	12.0153
Elaeagnaceae	Hippophae_rhamnoides-sinensis	Deciduous shrub	102.939	34.4122	2140	6.46145	15.9243	-3.35623	643.551	444.053	14.91	2064.54	65.3657	4.00256	4.88713	2.269	97.5674					0.49	7.47	15.2449
Elaeagnaceae	Hippophae_rhamnoides-sinensis	Deciduous shrub	102.893	35.3706	2210	5.86879	16.4127	-5.44169	523.28	359.616	11.3417	2155.55	63.3957	4.75189	6.77336	2.588	122.503					0.31	6.46	20.8387
Ericaceae	Rhododendron_anthopogonoides	Evergreen shrub	102.971	34.3111	3924	0.540483	9.92484	-9.1433	648.342	450.239	15.2652	2063.5	65.4419	2.12389	1.7788	1.99467		198.285	1.32336	139.726	4.44257	0.57	6.855	12.0263
Ericaceae	Rhododendron_anthopogonoides	Evergreen shrub	102.957	34.332	3660	1.50471	10.9037	-8.20217	647.384	449.264	15.1627	2064.43	65.4103	2.562	1.77206	2.97678	87.4049	253.129	1.23835	432.475	5.0393	0.235	3.81	16.2128
Ericaceae	Rhododendron_capitatum	Evergreen shrub	102.971	34.3111	3924	0.540483	9.92484	-9.1433	648.342	450.239	15.2652	2063.5	65.4419	1.94244	2.1858	1.42411	83.1059	284.771	1.05222	403.208	5.06002	0.335	5.06	15.1045
Ericaceae	Rhododendron_capitatum	Evergreen shrub	102.976	34.3364	3364	1.54895	10.9623	-8.1756	647.077	447.859	15.178	2062.34	65.4508	2.043	1.93446	1.58989	86.32	265.786	1.18705	313.688	4.92103	0.265	4.63	17.4717
Ericaceae	Rhododendron_micranthum	Evergreen shrub	104.346	33.5716	1818	11.2163	20.625	1.20549	622.8	439.07	17.0788	1952.82	61.9138	6.14333	3.1202	7.89511	96.1161	194.066	1.30497	655.815	5.10473	0.17	2.875	16.9118
Ericaceae	Rhododendron_oreodoxa	Evergreen shrub/tree	102.971	34.3111	3924	0.540483	9.92484	-9.1433	648.342	450.239	15.2652	2063.5	65.4419	7.351	1.95644	20.662	45.8893	392.351	0.995782	801.039	5.49733	0.135	2.15	15.9259
Ericaceae	Rhododendron_oreodoxa	Evergreen shrub/tree	102.976	34.3364	3364	1.54895	10.9623	-8.1756	647.077	447.859	15.178	2062.34	65.4508	10.4082	2.23024	35.4103	47.4183	464.071	1.05342	723.999	5.52632	0.155	2.15	13.871
Ericaceae	Rhododendron_oreodoxa	Evergreen shrub/tree	102.957	34.332	3660	1.50471	10.9037	-8.20217	647.384	449.264	15.1627	2064.43	65.4103	8.949	2.28019	27.1526	46.0966	464.071	1.08483	745.566	5.53907	0.125	1.655	13.24
Ericaceae	Rhododendron_rufum	Evergreen shrub/tree	102.976	34.3364	3364	1.54895	10.9623	-8.1756	647.077	447.859	15.178	2062.34	65.4508	11.3652	2.45911	38.867	48.0634	465.577	1.1253	620.786	5.46093	0.165	2.45	14.8485
Ericaceae	Rhododendron_sutchuenense	Evergreen shrub/tree	104.346	33.5716	1818	11.2163	20.625	1.20549	622.8	439.07	17.0788	1952.82	61.9138	12.465	3.9515	24.1542	76.1081	146.34	1.50898	649.878	4.9782	0.315	4.815	15.2857
Ericaceae	Rhododendron_thymifolium	Evergreen shrub	102.971	34.3111	3924	0.540483	9.92484	-9.1433	648.342	450.239	15.2652	2063.5	65.4419	1.00233	2.04558	0.411333		105.471	1.31794	292.797	4.4897	0.32	4.99	15.5938
Ericaceae	Rhododendron_thymifolium	Evergreen shrub	102.976	34.3364	3364	1.54895	10.9623	-8.1756	647.077	447.859	15.178	2062.34	65.4508	1.316	1.86667	0.690889	90.5742	300.591	1.29289	434.118	5.11558	0.54	6.06	11.2222
Ericaceae	Rhododendron_thymifolium	Evergreen shrub	103.091	34.4385	2918	3.85442	13.3942	-6.11226	641.566	433.753	14.967	2051.09	65.6876	1.82433	2.13428	1.00084	131.921	88.5953	1.40548	468.663	4.61827	0.29	4.255	14.6724
Fabaceae	Caragana_brevifolia	Deciduous shrub	102.885	35.0973	2800	4.09521	14.2473	-6.71278	584.933	397.619	13.8539	2090.78	64.533	0.616667	0.617284	0.35	148.95					0.465	8.885	19.1075
Fabaceae	Caragana_brevifolia	Deciduous shrub	102.909	35.0683	2977	3.96972	14.0778	-6.80528	591.583	401.267	14.1566	2082.56	64.7888	0.982667	0.967509	0.364	180.845	170.862	1.74212	102.317	4.2426	0.34	7.845	23.0735
Fabaceae	Caragana_chinghaiensis	Deciduous shrub	102.853	35.368	2285	5.78838	16.3424	-5.47397	523.313	361.497	11.2757	2157.2	63.0855	1.30456		0.303467	151.104	63.2824	1.82265	89.5925	3.75355	0.27	6.445	23.8704
Fabaceae	Caragana_densa	Deciduous shrub	102.885	35.0973	2800	4.09521	14.2473	-6.71278	584.933	397.619	13.8539	2090.78	64.533	1.78733	0.761972	1.48267	118.78	177.191	2.30521	59.7318	4.02465	0.435	7.575	17.4138
Fabaceae	Caragana_densa	Deciduous shrub	102.827	35.1967	2660	4.64239	14.9421	-6.31096	561.187	384.072	12.7924	2119.43	63.7327	1.44533	0.719032	0.847556	146.429	194.066	2.02453	58.94	4.05836	0.32	7.645	23.8906
Fabaceae	Caragana_erinacea	Deciduous shrub	101.39	33.6915	3527	2.11539	10.8466	-6.71981	643.717	452.237	16.1667	2199.7	62.3809	2.11622	0.618015	3.14944	165.722	206.722	3.03382	34.1919	3.84931	0.395	7.145	18.0886
Fabaceae	Caragana_opulens	Deciduous shrub	102.939	34.4122	2140	6.46145	15.9243	-3.35623	643.551	444.053	14.91	2064.54	65.3657	1.63278	0.627965	1.73622	121.164	371.257	1.98718	70.802	4.41972	0.395	8.13	20.5823
Fabaceae	Caragana_opulens	Deciduous shrub	103.195	34.198	2740	4.23218	13.6102	-5.46173	646.217	447.966	15.1285	2048.84	65.5469	1.53622	0.670319	1.56328	286.548	194.066	2.41844	102.799	4.29994	0.375	8.59	22.9067
Fabaceae	Caragana_jubata	Deciduous shrub	101.892	33.8574	3690	2.6759	11.4808	-5.9523	667.382	485.884	13.1177	2172.23	62.939	3.047	1.1723	6.44083	111.004	160.315	2.15439	86.3983	4.14148	0.405	7.135	17.6173
Fabaceae	Hedysarum_multijugum	Deciduous shrub	102.827	35.1967	2660	4.64239	14.9421	-6.31096	561.187	384.072	12.7924	2119.43	63.7327	10.954	4.25508	10.7858	89.5957	168.753	1.58249	218.446	4.56659	0.325	7.495	23.0615
Fabaceae	Indigofera_amblyantha	Deciduous shrub	103.895	34.1028	1930	7.3619	16.9229	-2.75888	636.258	401.032	13.8183	1975.8	64.5045	5.60317	1.96384	9.17933	175.559	232.035	1.65239	183.111	4.62827	0.26	6.06	23.3077
Fabaceae	Indigofera_bungeana	Deciduous shrub	103.71	34.9622	2050	6.45473	16.8215	-4.94196	583.857	355.32	12.9207	2161.77	67.1603	4.00722	1.4759	6.94133		320.631	1.70955	165.123	4.72381	0.24	5.435	22.6458
Fabaceae	Lespedeza_bicolor	Deciduous shrub	103.895	34.1028	1930	7.3619	16.9229	-2.75888	636.258	401.032	13.8183	1975.8	64.5045	5.257	0.937272	16.6272	182.665	244.692	1.82434	116.601	4.45532	0.18	5.095	28.3056
Fabaceae	Lespedeza_floribunda	Deciduous shrub	102.939	34.4122	2140	6.46145	15.9243	-3.35623	643.551	444.053	14.91	2064.54	65.3657	2.30144	0.849834	2.60133	153.73	261.567	1.81831	94.7569	4.39419	0.32	5.85	18.2812
Fabaceae	Lespedeza_formosa	Deciduous shrub	102.939	34.4122	2140	6.46145	15.9243	-3.35623	643.551	444.053	14.91	2064.54	65.3657	5.5315	0.81242	17.7087	256.478	160.315	1.56451	143.204	4.36093	0.31	5.88	18.9677
Fabaceae	Lespedeza_formosa	Deciduous shrub	103.71	34.9622	2050	6.45473	16.8215	-4.94196	583.857	355.32	12.9207	2161.77	67.1603	5.43656	0.71543	17.2138		172.972	1.78062	92.2264	4.20283	0.23	4.31	18.7391
Fagaceae	Quercus_acutissima	Deciduous tree	104.346	33.5716	1818	11.2163	20.625	1.20549	622.8	439.07	17.0788	1952.82	61.9138	18.3362	2.98967	63.5817	127.45	156.097	1.6563	796.659	5.09467	0.265	4.82	18.1887
Fagaceae	Quercus_acutissima	Deciduous tree	103.9	33.9704	2012	7.61536	17.0786	-2.34997	635.667	419.719	15.6074	1977.11	64.0856	11.9529	2.23846	37.8514	201.385	151.878	1.64144	909.296	5.1402	0.255	3.96	15.5294
Fagaceae	Quercus_aliena	Deciduous tree	103.895	34.1028	1930	7.3619	16.9229	-2.75888	636.258	401.032	13.8183	1975.8	64.5045	11.682	1.77898	44.9786	156.558	362.819	1.52904	274.447	4.99815	0.18	3.595	19.9722
Fagaceae	Quercus_baronii	Semi-evergreen tree	103.895	34.1028	1930	7.3619	16.9229	-2.75888	636.258	401.032	13.8183	1975.8	64.5045	5.88222	2.85237	8.62042	132.86	291.099	1.17496	446.209	5.11358	0.215	4.72	21.9535
Fagaceae	Quercus_baronii	Semi-evergreen tree	103.9	33.9704	2012	7.61536	17.0786	-2.34997	635.667	419.719	15.6074	1977.11	64.0856	6.25256	2.69275	10.6806	91.36	518.915	1.14476	399.918	5.31707	0.215	3.49	16.2326
Fagaceae	Quercus_spinosa	Evergreen tree	104.346	33.5716	1818	11.2163	20.625	1.20549	622.8	439.07	17.0788	1952.82	61.9138	4.73656	1.87388	10.3538	72.4467	489.384	1.24201	287.389	5.14812	0.2	3.045	15.225
Fagaceae	Quercus_wutaishanica	Deciduous tree	102.853	35.368	2285	5.78838	16.3424	-5.47397	523.313	361.497	11.2757	2157.2	63.0855	10.4226	1.75582	32.0386	165.778	531.572	1.44836	262.967	5.14546	0.265	4.83	18.2264
Fagaceae	Quercus_wutaishanica	Deciduous tree	104.344	33.5908	1758	11.168	20.5782	1.12887	622.286	437.246	16.822	1954.42	61.9519	9.53256	1.83872	28.7817	108.148	767.826	1.34881	315.26	5.38393	0.3	4.95	16.5
Fagaceae	Quercus_wutaishanica	Deciduous tree	103.863	33.933	2130	7.47957	16.8918	-2.41449	637.318	426.638	16.2146	1981.43	64.0624	10.7417	1.74601	41.0289	114.266	586.417	1.3958	260.135	5.1834	0.255	4.84	18.9804
Fagaceae	Quercus_wutaishanica	Deciduous tree	102.939	34.4122	2140	6.46145	15.9243	-3.35623	643.551	444.053	14.91	2064.54	65.3657	7.966	1.89426	20.2736	104.072	788.92	1.54425	257.117	5.30716	0.275	5.37	19.5273
Fagaceae	Quercus_wutaishanica	Deciduous tree	103.71	34.9622	2050	6.45473	16.8215	-4.94196	583.857	355.32	12.9207	2161.77	67.1603	11.5036	1.83646	41.7878	175	371.257	1.32414	281.797	5.01961	0.27	5.05	18.7037
Grossulariaceae	Ribes_acuminatum	Deciduous shrub	102.993	34.4156	3057	3.59657	13.0807	-6.26483	643.241	440.985	14.9745	2059.4	65.4916	4.49022	0.852286	15.2494	105.231	307.974	1.19031	584.789	5.25551	0.32	5.055	15.7969
Grossulariaceae	Ribes_alpestre	Deciduous shrub	103.855	34.2103	2265	6.96668	16.5888	-3.23299	636.298	392.972	13.4641	1973.89	64.8732	2.45189	0.804513	5.43578	192.224	160.315	1.27956	640.641	5.01159	0.42	5.975	14.2262
Grossulariaceae	Ribes_alpestre-gigantem	Deciduous shrub	102.958	34.7245	2823	3.53069	13.2911	-6.77715	625.743	422.203	14.6464	2062.74	65.4162	2.15467	0.969115	3.51111	176.685	202.504	1.27138	429.214	4.93911	0.38	5.75	15.1316
Grossulariaceae	Ribes_alpestre-gigantem	Deciduous shrub	102.993	34.4156	3057	3.59657	13.0807	-6.26483	643.241	440.985	14.9745	2059.4	65.4916	2.42689	1.08867	4.11456	132.069	219.379	1.23676	542.838	5.07586	0.26	4.84	18.6154
Grossulariaceae	Ribes_alpestre-gigantem	Deciduous shrub	103.141	34.093	2413	4.03183	13.3093	-5.4728	650.73	461.151	15.8627	2058.8	65.4961	2.12822	0.902384	3.816	125.76	219.379	1.49409	372.007	4.91175	0.335	5.415	16.1642
Grossulariaceae	Ribes_alpestre-gigantem	Deciduous shrub	103.112	34.4818	2936	3.92309	13.5064	-6.12926	639.184	429.395	14.8662	2050.02	65.7457	2.32111	1.03028	3.72189	139.613	151.878	1.33085	345.412	4.71983	0.4	5.19	12.975
Grossulariaceae	Ribes_alpestre-gigantem	Deciduous shrub	103.157	34.5778	2720	4.07566	13.7721	-6.15817	633.182	419.934	14.6646	2050.71	65.8841	2.66167	0.882971	5.39456	206.587	219.379	1.29954	494.853	5.03567	0.38	4.93	12.9737
Grossulariaceae	Ribes_glaciale	Deciduous shrub	102.976	34.3364	3364	1.54895	10.9623	-8.1756	647.077	447.859	15.178	2062.34	65.4508	3.38333	0.928042	8.25622	182.339	215.16	1.37261	228.94	4.69248	0.57	6.805	11.9386
Grossulariaceae	Ribes_glaciale	Deciduous shrub	102.98	34.3932	3174	3.85442	13.3942	-6.11226	641.566	433.753	14.967	2051.09	65.6876	3.62233	0.678565	13.4124	206	274.224	1.2982	352.008	4.98466	0.59	7.525	12.7542
Grossulariaceae	Ribes_himalense	Deciduous shrub	102.939	34.4122	2140	6.46145	15.9243	-3.35623	643.551	444.053	14.91	2064.54	65.3657	8.61233	0.808354	54.1982	214.184	164.534	1.24065	500.068	4.91528	0.32	5.98	18.6875
Grossulariaceae	Ribes_himalense-verruculosum	Deciduous shrub	101.927	33.4605	3455	2.58255	11.2614	-5.87916	693.529	510.698	17.5441	2151.44	64.5273	5.21222	0.817646	14.7247	146.606	210.941	1.32405	503.916	5.02652	0.65	6.735	10.3615
Grossulariaceae	Ribes_maximowiczianum	Deciduous shrub	102.939	34.4122	2140	6.46145	15.9243	-3.35623	643.551	444.053	14.91	2064.54	65.3657	2.99089	1.00756	4.44794	84.0556	227.817	1.24291	342.554	4.89231	0.17	2.46	14.4706
Grossulariaceae	Ribes_meyeri	Deciduous shrub	102.993	34.4156	3057	3.59657	13.0807	-6.26483	643.241	440.985	14.9745	2059.4	65.4916	4.80811	0.828001	18.443	173.675	257.348	1.21731	496.409	5.10636	0.265	4.355	16.434
Grossulariaceae	Ribes_meyeri	Deciduous shrub	103.561	34.9561	2358	5.96094	16.2452	-5.29773	587.027	364.705	13.1997	2143.63	66.9529	3.61522	0.857455	9.67511	238.73	189.847	1.31963	517.242	4.9921	0.405	5.27	13.0123
Grossulariaceae	Ribes_moupinense	Deciduous shrub	102.853	35.368	2285	5.78838	16.3424	-5.47397	523.313	361.497	11.2757	2157.2	63.0855	5.55833	0.767549	25.0618	237.793	172.972	1.45087	525.04	4.95817	0.495	6.27	12.6667
Grossulariaceae	Ribes_moupinense	Deciduous shrub	103.157	34.5778	2720	4.07566	13.7721	-6.15817	633.182	419.934	14.6646	2050.71	65.8841	5.98617	0.823199	23.5967	223.401	223.598	1.29229	445.597	4.99841	0.4	5.615	14.0375
Grossulariaceae	Ribes_setchuense	Deciduous shrub	102.976	34.3364	3364	1.54895	10.9623	-8.1756	647.077	447.859	15.178	2062.34	65.4508	3.37289	0.843728	8.01233	190.357	244.692	1.2405	373.825	4.96129	1.095	8.77	8.00913
Grossulariaceae	Ribes_stenocarpum	Deciduous shrub	102.993	34.4156	3057	3.59657	13.0807	-6.26483	643.241	440.985	14.9745	2059.4	65.4916	3.97822	0.854572	12.9009	290.763	172.972	1.24775	604.122	5.0191	0.43	7.215	16.7791
Grossulariaceae	Ribes_tenue	Deciduous shrub	102.958	34.7245	2823	3.53069	13.2911	-6.77715	625.743	422.203	14.6464	2062.74	65.4162	2.86378	0.87619	6.42878	275.739	194.066	1.19239	273.576	4.72503	0.325	5.78	17.7846
Grossulariaceae	Ribes_tenue	Deciduous shrub	103.855	34.2103	2265	6.96668	16.5888	-3.23299	636.298	392.972	13.4641	1973.89	64.8732	2.15644	0.96769	3.663	157.276	206.722	1.14408	321.495	4.82256	0.16	2.845	17.7812
Grossulariaceae	Ribes_vilmorinii	Deciduous shrub	103.112	34.4818	2936	3.92309	13.5064	-6.12926	639.184	429.395	14.8662	2050.02	65.7457	3.86811	0.931227	8.63856	289.355	172.972	1.11038	498.13	4.93532	0.39	5.215	13.3718
Grossulariaceae	Ribes_vilmorinii	Deciduous shrub	101.39	33.6915	3527	2.11539	10.8466	-6.71981	643.717	452.237	16.1667	2199.7	62.3809	2.19344	0.795976	4.09556		130.784	1.17825	434.973	4.75502	0.365	5.31	14.5479
Grossulariaceae	Ribes_vilmorinii	Deciduous shrub	102.827	35.1967	2660	4.64239	14.9421	-6.31096	561.187	384.072	12.7924	2119.43	63.7327	1.93	0.978867	2.682	107.621	253.129	1.14457	560.822	5.15217	0.295	4.68	15.8644
Grossulariaceae	Ribes_vilmorinii	Deciduous shrub	102.939	34.4122	2140	6.46145	15.9243	-3.35623	643.551	444.053	14.91	2064.54	65.3657	3.93078	1.25718	6.51111	136.601	202.504	1.05221	336.823	4.83383	0.24	4.13	17.2083
Grossulariaceae	Ribes_vilmorinii	Deciduous shrub	103.157	34.5778	2720	4.07566	13.7721	-6.15817	633.182	419.934	14.6646	2050.71	65.8841	2.73411	0.979227	5.28256	131.025	227.817	1.29616	271.282	4.79101	0.38	4.645	12.2237
Hamamelidaceae	Euptelea_pleiospermum	Deciduous tree	103.875	34.1692	2126	7.14714	16.7394	-3.03294	636.326	395.683	13.5787	1973.74	64.726	10.4075	1.52101	44.1272	243.165	168.753	1.23309	762.937	5.10974	0.225	3.34	14.8444
Hamamelidaceae	Euptelea_pleiospermum	Deciduous tree	103.863	33.933	2130	7.47957	16.8918	-2.41449	637.318	426.638	16.2146	1981.43	64.0624	10.2042	1.56466	40.2707	180.824	223.598	1.28536	662.665	5.17076	0.365	5.51	15.0959
Hydrangeaceae	Deutzia_albida	Deciduous shrub	102.907	35.375	2283	5.94068	16.4956	-5.39539	522.222	358.561	11.3132	2155.73	63.4895	6.49156	1.82809	13.7051	207.258	215.16	1.20326	729.506	5.19579	0.29	5.4	18.6207
Hydrangeaceae	Deutzia_discolor	Deciduous shrub	102.853	35.368	2285	5.78838	16.3424	-5.47397	523.313	361.497	11.2757	2157.2	63.0855	10.8101	2.79059	24.8943	255.529	160.315	1.43271	453.244	5.14689	0.28	4.375	15.625
Hydrangeaceae	Deutzia_vilmorinae	Deciduous shrub	103.863	33.933	2130	7.47957	16.8918	-2.41449	637.318	426.638	16.2146	1981.43	64.0624	6.99489	5.22657	7.54567	122.61	240.473	1.16262	817.196	5.29339	0.245	3.27	13.3469
Hydrangeaceae	Hydrangea_anomala	Deciduous vine	103.561	34.9561	2358	5.96094	16.2452	-5.29773	587.027	364.705	13.1997	2143.63	66.9529	13.3311	2.203	55.3037	286.014	86.2941	1.698	687.801	4.77344
Hydrangeaceae	Hydrangea_bretschneideri	Deciduous shrub	102.853	35.368	2285	5.78838	16.3424	-5.47397	523.313	361.497	11.2757	2157.2	63.0855	8.61217	1.77345	28.2618	188.942	194.066	1.29225	682.33	5.12194	0.275	4.385	15.9455
Hydrangeaceae	Hydrangea_bretschneideri	Deciduous shrub	102.941	34.1497	2645	3.49559	12.7547	-5.92696	650.478	467.806	14.9596	2080.61	65.2745	11.2719	2.14118	39.9631	227.072					0.33	4.145	12.5606
Hydrangeaceae	Hydrangea_bretschneideri	Deciduous shrub	102.82	35.3488	2410	5.59592	16.1121	-5.60747	527.518	364.462	11.4127	2155.02	62.9651	10.2148	2.20535	25.8488	206.268	143.44	1.31323	783.199	5.05054	0.34	5.975	17.5735
Hydrangeaceae	Hydrangea_bretschneideri	Deciduous shrub	102.893	35.3706	2210	5.86879	16.4127	-5.44169	523.28	359.616	11.3417	2155.55	63.3957	10.8158	2.18628	34.7939	201.103					0.33	6.23	18.8788
Hydrangeaceae	Hydrangea_longipes	Deciduous shrub	104.346	33.5716	1818	11.2163	20.625	1.20549	622.8	439.07	17.0788	1952.82	61.9138	11.8163	1.42983	71.3615	177.889	139.221	1.40715	470.071	4.81587	0.235	3.395	14.4468
Hydrangeaceae	Hydrangea_longipes-fulvescens	Deciduous shrub	103.499	34.0631	2370	5.46907	14.8382	-4.24059	646.777	434.197	15.774	2015.18	64.9347	9.89222	2.01248	33.4962	253.244	139.221	1.72167	691.219	4.98332	0.32	4.17	13.0312
Hydrangeaceae	Hydrangea_villosa	Deciduous shrub	103.875	34.1692	2126	7.14714	16.7394	-3.03294	636.326	395.683	13.5787	1973.74	64.726	9.97741	2.38485	27.6681	170.354	194.066	1.67191	638.672	5.09323	0.385	5.785	15.026
Hydrangeaceae	Hydrangea_villosa	Deciduous shrub	103.895	34.1028	1930	7.3619	16.9229	-2.75888	636.258	401.032	13.8183	1975.8	64.5045	9.86211	2.73914	22.5448	218.683	219.379	1.60116	313.909	4.838	0.24	5.365	22.3542
Hydrangeaceae	Hydrangea_villosa	Deciduous shrub	102.893	35.3706	2210	5.86879	16.4127	-5.44169	523.28	359.616	11.3417	2155.55	63.3957	9.888	1.73327	36.6588	239.317	113.908	1.20039	820.521	4.97065	0.4	7.255	18.1375
Hydrangeaceae	Philadelphus_incanus	Deciduous shrub	104.346	33.5716	1818	11.2163	20.625	1.20549	622.8	439.07	17.0788	1952.82	61.9138	9.61367	3.7128	16.9146	166.446	181.409	1.1272	693.666	5.09981	0.295	4.355	14.7627
Hydrangeaceae	Philadelphus_kansuensis	Deciduous shrub	103.112	34.4818	2936	3.92309	13.5064	-6.12926	639.184	429.395	14.8662	2050.02	65.7457	5.409	2.03678	9.82844	276.035	143.44	1.32897	628.224	4.95478	0.63	5.35	8.49206
Hydrangeaceae	Philadelphus_kansuensis	Deciduous shrub	103.895	34.1028	1930	7.3619	16.9229	-2.75888	636.258	401.032	13.8183	1975.8	64.5045	7.31144	2.34944	15.4578	305.548	109.689	1.52734	743.619	4.91152	0.24	4.285	17.8542
Hydrangeaceae	Philadelphus_kansuensis	Deciduous shrub	102.907	35.375	2283	5.94068	16.4956	-5.39539	522.222	358.561	11.3132	2155.73	63.4895	6.78411	1.9253	14.428	154.541	185.628	1.21663	801.378	5.17248	0.275	4.92	17.8909
Hydrangeaceae	Philadelphus_kansuensis	Deciduous shrub	102.827	35.1967	2660	4.64239	14.9421	-6.31096	561.187	384.072	12.7924	2119.43	63.7327	6.14311	1.92601	13.3046	251.921	185.628	1.2893	643.867	5.07744	0.3	4.6	15.3333
Juglandaceae	Juglans_cathayensis	Deciduous tree	104.346	33.5716	1818	11.2163	20.625	1.20549	622.8	439.07	17.0788	1952.82	61.9138			1312.49		311.138	1.39296	669.417	5.31865	0.4	7.43	18.575
Juglandaceae	Pterocarya_macroptera	Deciduous tree	104.346	33.5716	1818	11.2163	20.625	1.20549	622.8	439.07	17.0788	1952.82	61.9138	25.876	1.33258	259.125	194.801	206.722	1.65942	475.41	4.99246	0.255	4.525	17.7451
Lamiaceae	Elsholtzia_fruticosa	Deciduous shrub	104.344	33.5908	1758	11.168	20.5782	1.12887	622.286	437.246	16.822	1954.42	61.9519	9.09144	2.78253	16.5802	167.471	617.003	1.45573	265.648	5.21459	0.335	4.675	13.9552
Lamiaceae	Elsholtzia_fruticosa	Deciduous shrub	103.863	33.933	2130	7.47957	16.8918	-2.41449	637.318	426.638	16.2146	1981.43	64.0624	6.97711	3.47235	8.76878	175.691	582.198	1.60837	185.084	5.03244	0.28	3.74	13.3571
Lardizabalaceae	Holboellia_fargesii	Evergreen vine	104.346	33.5716	1818	11.2163	20.625	1.20549	622.8	439.07	17.0788	1952.82	61.9138	11.1287	0.688016	95.6727	121.328	236.254	1.13993	299.204	4.84935	0.2	3.44	17.2
Lauraceae	Lindera_erythrocarpa	Deciduous tree	104.346	33.5716	1818	11.2163	20.625	1.20549	622.8	439.07	17.0788	1952.82	61.9138	7.87644	2.15125	19.3779	167.105	202.504	0.933417	483.354	4.9907	0.325	6.96	21.4154
Lauraceae	Lindera_glauca	Deciduous tree	102.939	34.4122	2140	6.46145	15.9243	-3.35623	643.551	444.053	14.91	2064.54	65.3657	7.42267	2.21044	15.125	165.748	282.663	0.910658	339.075	4.98156	0.235	3.905	16.617
Lauraceae	Litsea_pungens	Deciduous tree	104.346	33.5716	1818	11.2163	20.625	1.20549	622.8	439.07	17.0788	1952.82	61.9138	8.414	1.74283	28.6699	190.839	303.755	0.823061	430.602	5.1166	0.24	4.675	19.4792
Lauraceae	Litsea_tsinlingensis	Deciduous tree	102.939	34.4122	2140	6.46145	15.9243	-3.35623	643.551	444.053	14.91	2064.54	65.3657	9.965	1.82453	35.3427	225.861	261.567	0.930806	435.585	5.05666	0.24	3.54	14.75
Malvaceae	Tilia_chinensis	Deciduous tree	103.71	34.9622	2050	6.45473	16.8215	-4.94196	583.857	355.32	12.9207	2161.77	67.1603	10.8383	1.07839	78.4288	195.715	324.849	1.41762	371.412	5.08154	0.545	6.91	12.6789
Malvaceae	Tilia_dictyoneura	Deciduous tree	103.895	34.1028	1930	7.3619	16.9229	-2.75888	636.258	401.032	13.8183	1975.8	64.5045	6.09778	1.23581	19.9543	277.703	379.694	1.27954	162.105	4.78923	0.31	5.54	17.871
Malvaceae	Tilia_laetevirens	Deciduous tree	103.561	34.9561	2358	5.96094	16.2452	-5.29773	587.027	364.705	13.1997	2143.63	66.9529	13.3723	1.143	102.026	355.092					0.395	5.56	14.0759
Malvaceae	Tilia_paucicostata	Deciduous tree	102.893	35.3706	2210	5.86879	16.4127	-5.44169	523.28	359.616	11.3417	2155.55	63.3957	10.1897	1.21922	54.1822	242.798	215.16	1.20443	656.866	5.15024	0.23	4.66	20.2609
Malvaceae	Tilia_paucicostata	Deciduous tree	103.71	34.9622	2050	6.45473	16.8215	-4.94196	583.857	355.32	12.9207	2161.77	67.1603	9.91533	1.20661	59.7207	204.697	375.475	1.38389	453.747	5.2314	0.525	6.595	12.5619
Malvaceae	Tilia_paucicostata	Deciduous tree	103.561	34.9561	2358	5.96094	16.2452	-5.29773	587.027	364.705	13.1997	2143.63	66.9529	9.00583	1.01707	62.5103	233.399	362.819	1.43057	436.636	5.19981	0.51	5.92	11.6078
Moraceae	Broussonetia_papyrifera	Deciduous tree	104.346	33.5716	1818	11.2163	20.625	1.20549	622.8	439.07	17.0788	1952.82	61.9138	10.2953	1.59075	44.7083	279.634	324.849	1.57997	288.903	4.97243	0.335	5.185	15.4776
Moraceae	Broussonetia_papyrifera	Deciduous tree	103.895	34.1028	1930	7.3619	16.9229	-2.75888	636.258	401.032	13.8183	1975.8	64.5045	10.3977	1.4379	47.5095	300.263	126.565	1.42904	284.618	4.55658	0.35	6.935	19.8143
Moraceae	Morus_alba	Deciduous tree	103.895	34.1028	1930	7.3619	16.9229	-2.75888	636.258	401.032	13.8183	1975.8	64.5045	6.98122	1.28855	27.475	225.444	320.631	1.37659	188.764	4.78192	0.31	5.425	17.5
Moraceae	Morus_australis	Deciduous tree	104.346	33.5716	1818	11.2163	20.625	1.20549	622.8	439.07	17.0788	1952.82	61.9138	13.559	1.16697	67.1778	169.785	379.694	1.43413	615.404	5.12192	0.34	6.645	19.5441
Moraceae	Morus_australis	Deciduous tree	103.895	34.1028	1930	7.3619	16.9229	-2.75888	636.258	401.032	13.8183	1975.8	64.5045	13.3647	1.72074	69.211	204.014	109.689	1.35537	378.845	4.61863	0.315	5.95	18.8889
Moraceae	Morus_cathayana	Deciduous tree	103.9	33.9704	2012	7.61536	17.0786	-2.34997	635.667	419.719	15.6074	1977.11	64.0856	14.4313	1.60866	85.4165	111.462	316.412	1.46614	294.478	4.96931	0.3	5.305	17.6833
Moraceae	Morus_mongolica	Deciduous tree	104.346	33.5716	1818	11.2163	20.625	1.20549	622.8	439.07	17.0788	1952.82	61.9138	11.5845	1.43426	61.4943	131.752	472.508	1.38136	220.059	5.01695	0.34	6.765	19.8971
Moraceae	Morus_notabilis	Deciduous tree	104.346	33.5716	1818	11.2163	20.625	1.20549	622.8	439.07	17.0788	1952.82	61.9138	10.84	1.69396	44.5183	255.772	172.972	1.53028	325.548	4.75059	0.27	5.155	19.0926
Oleaceae	Forsythia_giraldiana	Deciduous shrub	103.895	34.1028	1930	7.3619	16.9229	-2.75888	636.258	401.032	13.8183	1975.8	64.5045	6.17011	1.3234	21.0489	133.172	274.224	1.48116	353.51	4.98651	0.25	5.06	20.24
Oleaceae	Forsythia_giraldiana	Deciduous shrub	103.71	34.9622	2050	6.45473	16.8215	-4.94196	583.857	355.32	12.9207	2161.77	67.1603	6.11078	1.65082	15.8736	120.131	303.755	1.29269	468.889	5.15359	0.3	4.575	15.25
Oleaceae	Forsythia_mira	Deciduous shrub	103.895	34.1028	1930	7.3619	16.9229	-2.75888	636.258	401.032	13.8183	1975.8	64.5045	8.26044	3.03904	12.5372	136.135	316.412	1.81972	174.963	4.7432	0.18	3.21	17.8333
Oleaceae	Fraxinus_mandschurica	Deciduous tree	103.895	34.1028	1930	7.3619	16.9229	-2.75888	636.258	401.032	13.8183	1975.8	64.5045	16.8107	1.09215	81.843	231.14	345.944	1.36788	228.858	4.89857	0.26	5.605	21.5577
Oleaceae	Jasminum_humile-kansuense	Deciduous shrub	103.895	34.1028	1930	7.3619	16.9229	-2.75888	636.258	401.032	13.8183	1975.8	64.5045	2.96578	1.02073	3.70689	166.122	185.628	1.50704	450.568	4.9224	0.26	4.325	16.6346
Oleaceae	Syringa_microphylla	Deciduous shrub	103.895	34.1028	1930	7.3619	16.9229	-2.75888	636.258	401.032	13.8183	1975.8	64.5045	5.29878	1.87545	8.46911	192.95	438.758	1.45822	326.523	5.15614	0.205	4.86	23.7073
Oleaceae	Syringa_oblata-giraldii	Deciduous shrub	103.9	33.9704	2012	7.61536	17.0786	-2.34997	635.667	419.719	15.6074	1977.11	64.0856	6.51933	1.13483	24.9752	110.703	270.005	1.64739	288.574	4.89163	0.21	3.185	15.1667
Oleaceae	Syringa_pekinensis	Deciduous tree	102.893	35.3706	2210	5.86879	16.4127	-5.44169	523.28	359.616	11.3417	2155.55	63.3957	6.71022	1.77843	15.9111	119.658	278.442	1.49129	344.386	4.98178	0.525	4.75	9.04762
Poaceae	Fargesia_nitida	Deciduous shrub	102.907	35.375	2283	5.94068	16.4956	-5.39539	522.222	358.561	11.3132	2155.73	63.4895	4.05578	4.73437	2.44878
Poaceae	Fargesia_nitida	Deciduous shrub	103.71	34.9622	2050	6.45473	16.8215	-4.94196	583.857	355.32	12.9207	2161.77	67.1603	7.11844	7.89476	5.97667	422.039	168.753	0.891453	102.254	4.23693	0.27	5.685	21.0556
Poaceae	Fargesia_nitida	Deciduous shrub	103.195	34.198	2740	4.23218	13.6102	-5.46173	646.217	447.966	15.1285	2048.84	65.5469	5.86444	7.24701	4.16956	325.297					0.26	5.21	20.0385
Poaceae	Fargesia_spathacea	Deciduous shrub	103.561	34.9561	2358	5.96094	16.2452	-5.29773	587.027	364.705	13.1997	2143.63	66.9529	8.94333	7.03031	7.52422	392.146	177.191	1.11977	131.824	4.36843	0.285	5.485	19.2456
Polygonaceae	Fallopia_aubertii	Deciduous shrub	103.895	34.1028	1930	7.3619	16.9229	-2.75888	636.258	401.032	13.8183	1975.8	64.5045	4.80933	1.86561	9.52556	228.429	164.534	1.6666	360.461	4.77311	0.425	7.62	17.9294
Polygonaceae	Fallopia_aubertii	Deciduous shrub	102.827	35.1967	2660	4.64239	14.9421	-6.31096	561.187	384.072	12.7924	2119.43	63.7327	4.57689	1.52095	10.9648	217.738	151.878	1.46468	666.532	5.00532	0.485	7.545	15.5567
Rhamnaceae	Berchemia_flavescens	Deciduous shrub	104.346	33.5716	1818	11.2163	20.625	1.20549	622.8	439.07	17.0788	1952.82	61.9138	10.4762	1.64806	48.7377	121.24	489.384	1.85066	165.728	4.90905	0.23	5.135	22.3261
Rhamnaceae	Berchemia_floribunda	Deciduous shrub	103.863	33.933	2130	7.47957	16.8918	-2.41449	637.318	426.638	16.2146	1981.43	64.0624	9.45767	1.61032	42.5987	184.185	291.099	1.3716	375.161	5.03826	0.335	7.885	23.5373
Rhamnaceae	Berchemia_polyphylla-polyphylla	Deciduous shrub	102.941	34.1497	2645	3.49559	12.7547	-5.92696	650.478	467.806	14.9596	2080.61	65.2745	12.7157	1.94657	56.8485	203.028	244.692	1.8304	480.315	5.07015	0.31	4.47	14.4194
Rhamnaceae	Berchemia_polyphylla-polyphylla	Deciduous shrub	103.875	34.1692	2126	7.14714	16.7394	-3.03294	636.326	395.683	13.5787	1973.74	64.726	10.0823	1.60371	47.4711	291.998	274.224	1.41657	278.376	4.88274	0.215	4.2	19.5349
Rhamnaceae	Berchemia_sinica	Deciduous shrub	104.346	33.5716	1818	11.2163	20.625	1.20549	622.8	439.07	17.0788	1952.82	61.9138	5.04856	1.8517	11.0318	135.503	265.786	1.38362	265.215	4.84813	0.18	4.385	24.3611
Rhamnaceae	Berchemia_wilsonii	Deciduous shrub	103.895	34.1028	1930	7.3619	16.9229	-2.75888	636.258	401.032	13.8183	1975.8	64.5045	4.21689	1.805	6.71133	245.06	265.786	1.45836	241.916	4.8082	0.17	4.94	29.0588
Rhamnaceae	Berchemia_wilsonii	Deciduous shrub	103.195	34.198	2740	4.23218	13.6102	-5.46173	646.217	447.966	15.1285	2048.84	65.5469	3.62289	1.78928	5.95322	146.278	375.475	1.4229	276.669	5.01654	0.225	5.31	23.6
Rhamnaceae	Rhamnus_dumetorum	Deciduous shrub	102.853	35.368	2285	5.78838	16.3424	-5.47397	523.313	361.497	11.2757	2157.2	63.0855	4.44322	2.35465	5.50467	197.218	194.066	1.48616	321.757	4.79548	0.22	4.645	21.1136
Rhamnaceae	Rhamnus_dumetorum	Deciduous shrub	103.895	34.1028	1930	7.3619	16.9229	-2.75888	636.258	401.032	13.8183	1975.8	64.5045	5.01078	2.19643	7.74511	156.584	210.941	1.54777	302.2	4.80446	0.19	3.98	20.9474
Rhamnaceae	Rhamnus_dumetorum	Deciduous shrub	102.82	35.3488	2410	5.59592	16.1121	-5.60747	527.518	364.462	11.4127	2155.02	62.9651	4.90933	2.448	6.40156	166.466	181.409	1.45752	434.438	4.89659	0.24	4.7	19.5833
Rhamnaceae	Rhamnus_dumetorum	Deciduous shrub	102.893	35.3706	2210	5.86879	16.4127	-5.44169	523.28	359.616	11.3417	2155.55	63.3957	4.28133	3.46231	3.31678	193.379	210.941	1.34613	589.893	5.09494	0.285	6.005	21.0702
Rhamnaceae	Rhamnus_parvifolia	Deciduous shrub	102.907	35.375	2283	5.94068	16.4956	-5.39539	522.222	358.561	11.3132	2155.73	63.4895	2.81133	1.98978	2.73467	115.248	282.661	1.52096	296.025	4.92259	0.265	5.13	19.3585
Rhamnaceae	Rhamnus_parvifolia	Deciduous shrub	102.827	35.1967	2660	4.64239	14.9421	-6.31096	561.187	384.072	12.7924	2119.43	63.7327	2.57533	2.47814	1.93667	168.48	371.257	1.37379	350.391	5.11423	0.27	4.795	17.7593
Rhamnaceae	Rhamnus_rugulosa	Deciduous shrub	104.346	33.5716	1818	11.2163	20.625	1.20549	622.8	439.07	17.0788	1952.82	61.9138	5.97089	2.00418	11.2799	116.789	375.475	1.588	213.175	4.90332	0.205	3.29	16.0488
Rhamnaceae	Rhamnus_rugulosa	Deciduous shrub	104.314	33.7251	1924	10.6123	20.1087	0.47122	621.346	425.563	15.3918	1962.42	62.3533	6.875	1.73992	17.6981	115.224					0.39	2.905	7.44872
Rhamnaceae	Rhamnus_rugulosa	Deciduous shrub	103.9	33.9704	2012	7.61536	17.0786	-2.34997	635.667	419.719	15.6074	1977.11	64.0856					442.977	1.50534	373.673	5.21887	0.34	6.765	19.8971
Rhamnaceae	Rhamnus_tangutica	Deciduous shrub	102.853	35.368	2285	5.78838	16.3424	-5.47397	523.313	361.497	11.2757	2157.2	63.0855	4.08678	2.6134	4.57911	145.375	227.817	1.44174	315.457	4.85653	0.235	5.09	21.6596
Rhamnaceae	Rhamnus_tangutica	Deciduous shrub	102.939	34.4122	2140	6.46145	15.9243	-3.35623	643.551	444.053	14.91	2064.54	65.3657	3.72011	2.29165	4.18933	115.555	426.101	1.50014	270.128	5.06108	0.255	4.39	17.2157
Rhamnaceae	Rhamnus_tangutica	Deciduous shrub	103.195	34.198	2740	4.23218	13.6102	-5.46173	646.217	447.966	15.1285	2048.84	65.5469	4.41844	2.89165	4.50167	229.405	236.254	1.38521	337.819	4.90206	0.25	4.885	19.54
Rhamnaceae	Sageretia_paucicostata	Deciduous shrub	103.491	33.984	2059	5.48044	14.7818	-4.13607	649.737	442.443	16.6151	2017.06	64.8396	2.95222	1.69311	3.80078	101.347	379.694	1.20853	246.446	5.16613	0.2	4.15	20.75
Rosaceae	Amygdalus_tangutica	Deciduous shrub	103.491	33.984	2059	5.48044	14.7818	-4.13607	649.737	442.443	16.6151	2017.06	64.8396	3.84233	3.15693	3.69256	100.293	223.598	1.48186	507.457	5.05487	0.3	7.145	23.8167
Rosaceae	Amygdalus_tangutica	Deciduous shrub	103.71	34.9622	2050	6.45473	16.8215	-4.94196	583.857	355.32	12.9207	2161.77	67.1603	9.89244	3.36389	19.3911	155.935	248.911	1.38911	563.688	5.14708	0.26	4.06	15.6154
Rosaceae	Armeniaca_sibirica	Deciduous shrub	102.893	35.3706	2210	5.86879	16.4127	-5.44169	523.28	359.616	11.3417	2155.55	63.3957	6.82122	1.4344	21.7368	198.396	341.725	1.3731	650.115	5.34667	0.44	6.29	14.2955
Rosaceae	Armeniaca_sibirica	Deciduous shrub	103.715	34.5129	2387	6.14041	15.9771	-4.38789	627.329	377.313	12.9241	2014.81	65.7879	5.10122	1.76914	10.342	115.139	219.379	1.45575	348.723	4.88367	0.24	3.83	15.9583
Rosaceae	Cerasus_trichostoma	Deciduous shrub	102.893	35.3706	2210	5.86879	16.4127	-5.44169	523.28	359.616	11.3417	2155.55	63.3957					303.755	1.74169	192.825	4.76769
Rosaceae	Cerasus_clarofolia	Deciduous shrub	103.183	34.0528	2511	4.16178	13.4246	-5.31895	651.954	462.204	16.307	2054.51	65.5087	4.542	1.39439	11.6723	174.309	172.972	1.38115	283.371	4.69033	0.425	4.04	9.50588
Rosaceae	Cerasus_clarofolia	Deciduous shrub	102.893	35.3706	2210	5.86879	16.4127	-5.44169	523.28	359.616	11.3417	2155.55	63.3957	6.85611	1.86538	14.8534	261.619	299.537	1.3536	334.685	5.00109	0.3	5.935	19.7833
Rosaceae	Cerasus_conadenia	Deciduous shrub	102.853	35.368	2285	5.78838	16.3424	-5.47397	523.313	361.497	11.2757	2157.2	63.0855	5.09233	1.49691	10.0689	364.791	189.847	1.6171	275.52	4.71856	0.255	4.355	17.0784
Rosaceae	Cerasus_conadenia	Deciduous shrub	102.98	34.3932	3174	3.85442	13.3942	-6.11226	641.566	433.753	14.967	2051.09	65.6876	4.12044	1.57637	6.88489	181.428	316.412	1.6038	239.245	4.8791	0.615	7.735	12.5772
Rosaceae	Cerasus_conadenia	Deciduous shrub	102.907	35.375	2283	5.94068	16.4956	-5.39539	522.222	358.561	11.3132	2155.73	63.4895	4.74622	1.72291	7.94022	268.469	234.145	1.70666	210.949	4.69366	0.3	5.135	17.1167
Rosaceae	Cerasus_conadenia	Deciduous shrub	102.827	35.1967	2660	4.64239	14.9421	-6.31096	561.187	384.072	12.7924	2119.43	63.7327	4.41111	1.65045	7.77267	220.63	244.692	1.62884	160.245	4.5934	0.31	4.76	15.3548
Rosaceae	Cerasus_polytricha	Deciduous shrub	102.958	34.7245	2823	3.53069	13.2911	-6.77715	625.743	422.203	14.6464	2062.74	65.4162	6.72333	2.25195	13.3069	164.619	333.287	1.39889	425.106	5.15132	0.305	4.875	15.9836
Rosaceae	Cerasus_setulosa	Deciduous shrub	102.853	35.368	2285	5.78838	16.3424	-5.47397	523.313	361.497	11.2757	2157.2	63.0855	6.56078	1.80671	14.6971	222.031	320.631	1.74731	243.982	4.89336	0.31	5.075	16.371
Rosaceae	Cerasus_setulosa	Deciduous shrub	103.091	34.4385	2918	3.85442	13.3942	-6.11226	641.566	433.753	14.967	2051.09	65.6876	7.19733	2.06589	15.2174	174.221	240.473	1.68376	379.711	4.96052	0.305	5.39	17.6721
Rosaceae	Cerasus_setulosa	Deciduous shrub	102.939	34.4122	2140	6.46145	15.9243	-3.35623	643.551	444.053	14.91	2064.54	65.3657	5.06133	2.00953	7.63267	158.025					0.25	4.615	18.46
Rosaceae	Cerasus_spp1	Deciduous shrub	102.939	34.4122	2140	6.46145	15.9243	-3.35623	643.551	444.053	14.91	2064.54	65.3657	4.085	1.98676	5.65911	118.24					0.28	4.595	16.4107
Rosaceae	Cerasus_spp2	Deciduous shrub	103.71	34.9622	2050	6.45473	16.8215	-4.94196	583.857	355.32	12.9207	2161.77	67.1603	8.95767	1.88217	29.3657	177.714	215.16	1.63807	504.307	5.03546	0.285	4.37	15.3333
Rosaceae	Cerasus_stipulacea	Deciduous shrub	103.112	34.4818	2936	3.92309	13.5064	-6.12926	639.184	429.395	14.8662	2050.02	65.7457	4.87356	1.77932	8.30811	294.984	232.035	1.62778	297.568	4.83914	0.47	5.83	12.4043
Rosaceae	Cerasus_stipulacea	Deciduous shrub	102.939	34.4122	2140	6.46145	15.9243	-3.35623	643.551	444.053	14.91	2064.54	65.3657					383.913	1.57571	302.177	5.06449
Rosaceae	Cerasus_stipulacea	Deciduous shrub	103.157	34.5778	2720	4.07566	13.7721	-6.15817	633.182	419.934	14.6646	2050.71	65.8841	5.88089	1.76127	13.8352	206.037	194.066	1.66207	385.672	4.87417	0.475	6.25	13.1579
Rosaceae	Cerasus_tomentosa	Deciduous shrub	103.175	34.1535	2549	4.16441	13.5018	-5.45396	648.074	453.076	15.4195	2052.15	65.5218	7.58489	1.80168	23.2698	182.258	143.44	1.83296	443.554	4.80362	0.345	5.455	15.8116
Rosaceae	Cotoneaster_acuminatus	Deciduous shrub	103.496	35.0197	2617	5.89668	16.224	-5.42457	578.581	363.548	13.2206	2153.25	66.811	3.553	1.86542	4.58867	110.643	303.755	1.57815	469.732	5.15437	0.26	3.57	13.7308
Rosaceae	Cotoneaster_acutifolius	Deciduous shrub	102.958	34.7245	2823	3.53069	13.2911	-6.77715	625.743	422.203	14.6464	2062.74	65.4162	3.06589	1.62426	4.69833		215.16	1.60929	444.809	4.98093	0.29	5.46	18.8276
Rosaceae	Cotoneaster_acutifolius	Deciduous shrub	103.112	34.4818	2936	3.92309	13.5064	-6.12926	639.184	429.395	14.8662	2050.02	65.7457	3.89089	1.68729	6.74078		210.941	1.60179	268.704	4.75344	0.635	5.415	8.52756
Rosaceae	Cotoneaster_acutifolius	Deciduous shrub	102.885	35.0973	2800	4.09521	14.2473	-6.71278	584.933	397.619	13.8539	2090.78	64.533	3.17756	1.70004	4.25733	84.8242	198.285	1.63432	293.796	4.76534	0.315	4.67	14.8254
Rosaceae	Cotoneaster_acutifolius	Deciduous shrub	102.82	35.3488	2410	5.59592	16.1121	-5.60747	527.518	364.462	11.4127	2155.02	62.9651	4.18022	1.95439	4.41183	111.441					0.225	3.1	13.7778
Rosaceae	Cotoneaster_acutifolius	Deciduous shrub	102.939	34.4122	2140	6.46145	15.9243	-3.35623	643.551	444.053	14.91	2064.54	65.3657	4.62522	1.8713	6.97911	99.6947	248.912	1.0841	313.155	5.10997	0.29	5	17.2414
Rosaceae	Cotoneaster_adpressus	Deciduous shrub	101.39	33.6915	3527	2.11539	10.8466	-6.71981	643.717	452.237	16.1667	2199.7	62.3809	1.51133	1.22122	1.15767		337.506	1.51009	598.079	5.30504	0.52	7.365	14.1635
Rosaceae	Cotoneaster_divaricatus	Deciduous shrub	102.976	34.3364	3364	1.54895	10.9623	-8.1756	647.077	447.859	15.178	2062.34	65.4508	2.794	1.52529	3.57133	151.451	261.567	1.57255	509.013	5.12431	0.535	7.09	13.2523
Rosaceae	Cotoneaster_divaricatus	Deciduous shrub	102.939	34.4122	2140	6.46145	15.9243	-3.35623	643.551	444.053	14.91	2064.54	65.3657	2.82867	1.75029	2.73156	92.1238	257.348	1.46301	274.398	4.8489	0.255	4.895	19.1961
Rosaceae	Cotoneaster_multiflorus	Deciduous shrub	102.853	35.368	2285	5.78838	16.3424	-5.47397	523.313	361.497	11.2757	2157.2	63.0855									0.38	5.97	15.7105
Rosaceae	Cotoneaster_multiflorus	Deciduous shrub	103.153	34.5701	2777	4.06712	13.7497	-6.156	633.721	420.694	14.6802	2050.46	65.8726	5.31189	1.80936	8.949		219.379	1.81199	457.057	5.00116	0.38	5.97	15.7105
Rosaceae	Cotoneaster_multiflorus	Deciduous shrub	102.939	34.4122	2140	6.46145	15.9243	-3.35623	643.551	444.053	14.91	2064.54	65.3657	3.46689	1.52764	5.65011	109.307	333.287	1.74364	369.212	5.09009	0.265	4.725	17.8302
Rosaceae	Cotoneaster_submultiflorus	Deciduous shrub	102.885	35.0973	2800	4.09521	14.2473	-6.71278	584.933	397.619	13.8539	2090.78	64.533	4.4	1.66093	8.13678	105.593	232.035	1.5082	443.243	5.0122	0.27	4.445	16.463
Rosaceae	Cotoneaster_submultiflorus	Deciduous shrub	102.82	35.3488	2410	5.59592	16.1121	-5.60747	527.518	364.462	11.4127	2155.02	62.9651	4.35567	1.68072	6.86744	118.64	223.598	1.84654	380.406	4.92971	0.39	6.645	17.0385
Rosaceae	Cotoneaster_submultiflorus	Deciduous shrub	103.9	33.9704	2012	7.61536	17.0786	-2.34997	635.667	419.719	15.6074	1977.11	64.0856	3.83033	1.52664	6.93578	107.807	240.473	2.08098	274.431	4.8195	0.235	4.645	19.766
Rosaceae	Cotoneaster_submultiflorus	Deciduous shrub	102.827	35.1967	2660	4.64239	14.9421	-6.31096	561.187	384.072	12.7924	2119.43	63.7327	3.23967	1.57725	4.81922	108.681	375.475	1.4637	444.455	5.22241	0.255	4.49	17.6078
Rosaceae	Cotoneaster_submultiflorus	Deciduous shrub	102.939	34.4122	2140	6.46145	15.9243	-3.35623	643.551	444.053	14.91	2064.54	65.3657									0.26	4.285	16.4808
Rosaceae	Cotoneaster_tenuipes	Deciduous shrub	103.59	34.4942	2549	5.67457	15.4425	-4.72781	628.628	390.078	13.363	2026.72	65.7218				102.604					0.26	4.285	16.4808
Rosaceae	Cotoneaster_tenuipes	Deciduous shrub	102.866	34.1825	2895	3.34438	12.6051	-6.07632	649.726	468.345	14.4902	2087.28	65.1206	2.21678	1.92262	1.83444	87.751	156.097	1.78349	362.032	4.75214	0.27	4.29	15.8889
Rosaceae	Cotoneaster_tenuipes	Deciduous shrub	102.82	35.3488	2410	5.59592	16.1121	-5.60747	527.518	364.462	11.4127	2155.02	62.9651	2.17	1.53309	2.02033	106.716	291.099	1.53858	394.019	5.05956	0.245	4.43	18.0816
Rosaceae	Cotoneaster_tenuipes	Deciduous shrub	102.907	35.375	2283	5.94068	16.4956	-5.39539	522.222	358.561	11.3132	2155.73	63.4895	1.99422	1.5297	1.88478	109.583	295.318	1.5438	362.032	4.75214	0.24	4.82	20.0833
Rosaceae	Cotoneaster_zabelii	Deciduous shrub	102.853	35.368	2285	5.78838	16.3424	-5.47397	523.313	361.497	11.2757	2157.2	63.0855	5.81444	1.70862	13.6672	192.1	249.174	1.5935	429.089	5.02905	0.27	4.48	16.5926
Rosaceae	Crataegus_kansuensis	Deciduous tree	102.82	35.3488	2410	5.59592	16.1121	-5.60747	527.518	364.462	11.4127	2155.02	62.9651	5.63783	0.987333	21.2592	143.623	177.191	1.60066	427.074	5.05095	0.345	4.705	13.6377
Rosaceae	Crataegus_kansuensis	Deciduous tree	102.939	34.4122	2140	6.46145	15.9243	-3.35623	643.551	444.053	14.91	2064.54	65.3657	6.65367	1.16291	24.5691	130.769	253.129	1.40639	874.563	5.06326	0.245	4.12	16.8163
Rosaceae	Crataegus_wilsonii	Deciduous shrub	102.82	35.3488	2410	5.59592	16.1121	-5.60747	527.518	364.462	11.4127	2155.02	62.9651	8.38867	1.29229	37.092	132.19	177.191	1.48015	274.662	4.68724	0.325	3.435	10.5692
Rosaceae	Maddenia_incisoserrata	Deciduous shrub	103.71	34.9622	2050	6.45473	16.8215	-4.94196	583.857	355.32	12.9207	2161.77	67.1603	13.9558	2.42149	53.4325	333.066	236.254	1.68523	508.655	5.0798	0.485	5.54	11.4227
Rosaceae	Maddenia_wilsonii	Deciduous shrub	102.82	35.3488	2410	5.59592	16.1121	-5.60747	527.518	364.462	11.4127	2155.02	62.9651	7.85167	1.88772	18.9371	328.067	282.661	1.55435	209.766	4.773	0.27	4.46	16.5185
Rosaceae	Malus_baccata	Deciduous tree	102.939	34.4122	2140	6.46145	15.9243	-3.35623	643.551	444.053	14.91	2064.54	65.3657	5.87833	1.58374	15.4303	118.834	248.911	1.33689	351.811	4.94235	0.25	3.495	13.98
Rosaceae	Malus_baccata	Deciduous tree	103.71	34.9622	2050	6.45473	16.8215	-4.94196	583.857	355.32	12.9207	2161.77	67.1603	5.74567	1.65301	13.9801	134.227	299.537	1.50907	311.254	4.96957	0.285	4.41	15.4737
Rosaceae	Malus_honanensis	Deciduous tree	102.941	34.1497	2645	3.49559	12.7547	-5.92696	650.478	467.806	14.9596	2080.61	65.2745	6.69817	1.08675	25.8622	130.957	379.694	1.49522	431.918	5.21484	0.245	3.83	15.6327
Rosaceae	Malus_honanensis	Deciduous tree	102.893	35.3706	2210	5.86879	16.4127	-5.44169	523.28	359.616	11.3417	2155.55	63.3957	8.371	1.42022	31.7797	203.921	253.129	1.55979	388.511	4.99275	0.275	4.08	14.8364
Rosaceae	Malus_honanensis	Deciduous tree	103.71	34.9622	2050	6.45473	16.8215	-4.94196	583.857	355.32	12.9207	2161.77	67.1603	8.50567	1.08767	40.2104	208.689	257.348	1.55402	381.04	4.99149	0.22	4.02	18.2727
Rosaceae	Malus_kansuensis	Deciduous tree	102.939	34.4122	2140	6.46145	15.9243	-3.35623	643.551	444.053	14.91	2064.54	65.3657	11.037	0.995924	64.8462	210.445	113.908	1.48935	447.294	4.70715	0.365	4.345	11.9041
Rosaceae	Malus_mandshurica	Deciduous tree	102.893	35.3706	2210	5.86879	16.4127	-5.44169	523.28	359.616	11.3417	2155.55	63.3957	6.14283	1.59658	14.1977	238.874	295.318	1.38199	464.041	5.13685	0.26	4.735	18.2115
Rosaceae	Malus_transitoria	Deciduous shrub/tree	102.853	35.368	2285	5.78838	16.3424	-5.47397	523.313	361.497	11.2757	2157.2	63.0855	3.80478	1.06723	7.84133	170.441	506.259	1.48221	290.375	5.16733	0.265	4.365	16.4717
Rosaceae	Neillia_sinensis	Deciduous shrub	104.346	33.5716	1818	11.2163	20.625	1.20549	622.8	439.07	17.0788	1952.82	61.9138	8.85589	1.30383	29.9903	138.828	383.913	1.44194	350.245	5.1286	0.19	3.165	16.6579
Rosaceae	Neillia_sinensis	Deciduous shrub	103.863	33.933	2130	7.47957	16.8918	-2.41449	637.318	426.638	16.2146	1981.43	64.0624	7.29322	1.82088	17.7262	102.523	303.755	1.40878	441.328	5.12729	0.315	3.2	10.1587
Rosaceae	Osteomeles_schwerinae-microphylla	Semi-evergreen shrub	103.895	34.1028	1930	7.3619	16.9229	-2.75888	636.258	401.032	13.8183	1975.8	64.5045	5.07517	1.63495	10.2172	97.7055	215.16	1.46998	615.404	5.12192	0.21	3.88	18.4762
Rosaceae	Padus_obtusata	Deciduous tree	102.907	35.375	2283	5.94068	16.4956	-5.39539	522.222	358.561	11.3132	2155.73	63.4895	10.7061	1.85238	39.6313	145.263	578.582	1.29235	211.77	5.08823	0.3	6.08	20.2667
Rosaceae	Padus_racemosa	Deciduous tree	102.853	35.368	2285	5.78838	16.3424	-5.47397	523.313	361.497	11.2757	2157.2	63.0855	7.61656	2.29699	15.9188	141.488	480.946	1.42096	367.049	5.24682	0.28	4.835	17.2679
Rosaceae	Padus_racemosa	Deciduous tree	102.939	34.4122	2140	6.46145	15.9243	-3.35623	643.551	444.053	14.91	2064.54	65.3657	6.99133	2.00478	15.6663	145.237	510.478	1.50682	306.523	5.19444	0.4	5.58	13.95
Rosaceae	Potentilla_fruticosa	Deciduous shrub	101.892	33.8574	3690	2.6759	11.4808	-5.9523	667.382	485.884	13.1177	2172.23	62.939	1.115	0.613593	1.02633	142.632	80.1577	2.8022	69.6428	3.74682	0.35	5.61	16.0286
Rosaceae	Potentilla_fruticosa	Deciduous shrub	101.927	33.4605	3455	2.58255	11.2614	-5.87916	693.529	510.698	17.5441	2151.44	64.5273	1.10356	0.772798	0.577889	176.018	400.788	3.26949	44.538	4.25165	0.44	4.96	11.2727
Rosaceae	Potentilla_fruticosa	Deciduous shrub	102.971	34.3111	3924	0.540483	9.92484	-9.1433	648.342	450.239	15.2652	2063.5	65.4419	1.16033	1.48507	0.416333
Rosaceae	Potentilla_fruticosa	Deciduous shrub	102.885	35.0973	2800	4.09521	14.2473	-6.71278	584.933	397.619	13.8539	2090.78	64.533	1.29689	0.764124	1.13056	154.621					0.305	4.665	15.2951
Rosaceae	Potentilla_glabra	Deciduous shrub	102.853	35.368	2285	5.78838	16.3424	-5.47397	523.313	361.497	11.2757	2157.2	63.0855	3.53567	0.97965	7.07844	137.866					0.28	3.795	13.5536
Rosaceae	Potentilla_glabra	Deciduous shrub	103.112	34.4818	2936	3.92309	13.5064	-6.12926	639.184	429.395	14.8662	2050.02	65.7457	1.74478	0.752203	3.00878	169.933	198.285	3.2139	71.907	4.15406	0.51	5.395	10.5784
Rosaceae	Potentilla_glabra	Deciduous shrub	102.971	34.3111	3924	0.540483	9.92484	-9.1433	648.342	450.239	15.2652	2063.5	65.4419	1.28767	0.690932	0.750667						0.64	6.61	10.3281
Rosaceae	Potentilla_glabra	Deciduous shrub	102.976	34.3364	3364	1.54895	10.9623	-8.1756	647.077	447.859	15.178	2062.34	65.4508	1.60167	0.678034	2.61989	181.071	232.035	2.44237	79.5067	4.26596	0.505	6.48	12.8317
Rosaceae	Potentilla_glabra	Deciduous shrub	102.957	34.332	3660	1.50471	10.9037	-8.20217	647.384	449.264	15.1627	2064.43	65.4103	1.82933	0.76254	3.38167		274.224	2.14159	151.471	4.61843	0.355	4.94	13.9155
Rosaceae	Potentilla_glabra	Deciduous shrub	102.885	35.0973	2800	4.09521	14.2473	-6.71278	584.933	397.619	13.8539	2090.78	64.533	2.54611	1.00987	4.56889	180.396					0.33	4.815	14.5909
Rosaceae	Potentilla_glabra	Deciduous shrub	102.82	35.3488	2410	5.59592	16.1121	-5.60747	527.518	364.462	11.4127	2155.02	62.9651	2.85589	0.954863	6.16789	222.623	126.565	1.98612	110.241	4.14466	0.355	5.965	16.8028
Rosaceae	Potentilla_glabra	Deciduous shrub	102.98	34.3932	3174	3.85442	13.3942	-6.11226	641.566	433.753	14.967	2051.09	65.6876	1.19233	0.756397	1.26433	145.911	371.257	1.61507	107.06	4.5993	0.52	6.68	12.8462
Rosaceae	Potentilla_glabra	Deciduous shrub	102.907	35.375	2283	5.94068	16.4956	-5.39539	522.222	358.561	11.3132	2155.73	63.4895	2.26344	0.88773	4.22611	150.098					0.355	3.75	10.5634
Rosaceae	Potentilla_glabra	Deciduous shrub	102.827	35.1967	2660	4.64239	14.9421	-6.31096	561.187	384.072	12.7924	2119.43	63.7327	2.60544	0.895308	5.44178	176.301					0.27	4.105	15.2037
Rosaceae	Potentilla_parvifolia	Deciduous shrub	102.976	34.3364	3364	1.54895	10.9623	-8.1756	647.077	447.859	15.178	2062.34	65.4508			0.407667	145.596					0.675	6.895	10.2148
Rosaceae	Potentilla_parvifolia	Deciduous shrub	102.882	34.9509	2963	3.45429	13.4027	-7.09509	610.366	414.588	14.7506	2065.11	64.9687	1.29033	0.787749	0.79	128.032					0.5	5.41	10.82
Rosaceae	Prunus_salicina	Deciduous tree	103.59	34.4942	2549	5.67457	15.4425	-4.72781	628.628	390.078	13.363	2026.72	65.7218	5.53067	2.1113	9.94867	183.67	506.259	1.43467	308.158	5.19315	0.305	4.455	14.6066
Rosaceae	Prunus_salicina	Deciduous tree	102.893	35.3706	2210	5.86879	16.4127	-5.44169	523.28	359.616	11.3417	2155.55	63.3957	7.74056	1.91756	19.4736	166.331	379.694	1.40137	302.924	5.06077	0.31	6.005	19.371
Rosaceae	Pyrus_xerophila	Deciduous tree	102.827	35.1967	2660	4.64239	14.9421	-6.31096	561.187	384.072	12.7924	2119.43	63.7327	3.909	1.30682	6.626	189.061	442.977	1.36056	548.182	5.38531	0.29	4.78	16.4828
Rosaceae	Pyrus_xerophila	Deciduous tree	102.939	34.4122	2140	6.46145	15.9243	-3.35623	643.551	444.053	14.91	2064.54	65.3657	4.59889	1.52573	8.95833	126.325	172.972	1.70514	538.313	4.96901	0.29	3.77	13
Rosaceae	Rosa_banksiae-noymalis	Deciduous shrub	104.346	33.5716	1818	11.2163	20.625	1.20549	622.8	439.07	17.0788	1952.82	61.9138	29.2627	3.27219	48.1033		223.598	1.40035	296.436	4.8214	0.235	3.83	16.2979
Rosaceae	Rosa_davidii	Deciduous shrub	102.993	34.4156	3057	3.59657	13.0807	-6.26483	643.241	440.985	14.9745	2059.4	65.4916	12.028	1.85761	38.9103	261.417	185.628	1.53927	445.804	4.91779	0.405	6.69	16.5185
Rosaceae	Rosa_davidii	Deciduous shrub	102.885	35.0973	2800	4.09521	14.2473	-6.71278	584.933	397.619	13.8539	2090.78	64.533	11.3555	1.45112	40.198	235.244	135.002	1.83621	252.398	4.53243	0.345	4.865	14.1014
Rosaceae	Rosa_davidii	Deciduous shrub	102.82	35.3488	2410	5.59592	16.1121	-5.60747	527.518	364.462	11.4127	2155.02	62.9651	11.8037	1.5241	48.0027	244.783	151.878	1.90214	260.685	4.59761	0.36	6.705	18.625
Rosaceae	Rosa_davidii	Deciduous shrub	102.939	34.4122	2140	6.46145	15.9243	-3.35623	643.551	444.053	14.91	2064.54	65.3657	8.675	1.17899	29.3683	234.994					0.26	4.07	15.6538
Rosaceae	Rosa_graciliflora	Deciduous shrub	102.976	34.3364	3364	1.54895	10.9623	-8.1756	647.077	447.859	15.178	2062.34	65.4508	2.56033	1.36981	3.60011	191.313	189.847	1.96102	144.459	4.43815	0.395	5.725	14.4937
Rosaceae	Rosa_hugonis	Deciduous shrub	103.71	34.9622	2050	6.45473	16.8215	-4.94196	583.857	355.32	12.9207	2161.77	67.1603	6.06217	1.60623	10.4808		151.878	1.45536	304.614	4.66524
Rosaceae	Rosa_moyesii	Deciduous shrub	102.958	34.7245	2823	3.53069	13.2911	-6.77715	625.743	422.203	14.6464	2062.74	65.4162	9.74	1.48687	26.0992	244.194	130.784	1.40851	406.046	4.72513	0.26	5.155	19.8269
Rosaceae	Rosa_moyesii	Deciduous shrub	102.939	34.4122	2140	6.46145	15.9243	-3.35623	643.551	444.053	14.91	2064.54	65.3657	6.92867	1.62422	13.7452	149.068					0.225	3.92	17.4222
Rosaceae	Rosa_moyesii	Deciduous shrub	102.909	35.0683	2977	3.96972	14.0778	-6.80528	591.583	401.267	14.1566	2082.56	64.7888	9.38533	2.26845	19.374	220.298	160.315	1.55097	355.444	4.75575	0.28	5.635	20.125
Rosaceae	Rosa_omeiensis	Deciduous shrub	102.853	35.368	2285	5.78838	16.3424	-5.47397	523.313	361.497	11.2757	2157.2	63.0855	5.15689	1.67679	7.10256	287.787	147.659	1.97789	159.318	4.37153	0.27	4.905	18.1667
Rosaceae	Rosa_omeiensis	Deciduous shrub	102.958	34.7245	2823	3.53069	13.2911	-6.77715	625.743	422.203	14.6464	2062.74	65.4162	6.824	1.94647	12.1885	294.692	126.565	2.65312	103.367	4.11669	0.24	4.565	19.0208
Rosaceae	Rosa_omeiensis	Deciduous shrub	103.112	34.4818	2936	3.92309	13.5064	-6.12926	639.184	429.395	14.8662	2050.02	65.7457	4.949	1.69283	9.03433	161.61	139.221	2.04135	184.791	4.41039	0.455	4.42	9.71429
Rosaceae	Rosa_omeiensis	Deciduous shrub	102.885	35.0973	2800	4.09521	14.2473	-6.71278	584.933	397.619	13.8539	2090.78	64.533	6.40733	1.73195	13.731	257.944	164.534	1.84291	167.776	4.44098	0.255	3.82	14.9804
Rosaceae	Rosa_omeiensis	Deciduous shrub	102.939	34.4122	2140	6.46145	15.9243	-3.35623	643.551	444.053	14.91	2064.54	65.3657					168.753	2.21251	119.326	4.30399
Rosaceae	Rosa_sweginzowii	Deciduous shrub	103.112	34.4818	2936	3.92309	13.5064	-6.12926	639.184	429.395	14.8662	2050.02	65.7457	6.72567	1.96036	14.927	162.155	198.285	1.55929	372.87	4.86885	0.35	6.38	18.2286
Rosaceae	Rosa_sweginzowii	Deciduous shrub	102.907	35.375	2283	5.94068	16.4956	-5.39539	522.222	358.561	11.3132	2155.73	63.4895	9.6865	1.68862	29.3425	180.397	139.221	1.81095	273.825	4.58118	0.33	5.73	17.3636
Rosaceae	Rosa_willmottiae	Deciduous shrub	102.853	35.368	2285	5.78838	16.3424	-5.47397	523.313	361.497	11.2757	2157.2	63.0855	5.98733	2.30607	6.63567	225.575	303.755	1.48394	213.049	4.811	0.31	4.6	14.8387
Rosaceae	Rosa_willmottiae	Deciduous shrub	102.939	34.4122	2140	6.46145	15.9243	-3.35623	643.551	444.053	14.91	2064.54	65.3657	6.20267	1.74969	10.7	165.848	172.972	1.32256	296.579	4.71012	0.215	3.655	17
Rosaceae	Rosa_willmottiae	Deciduous shrub	102.893	35.3706	2210	5.86879	16.4127	-5.44169	523.28	359.616	11.3417	2155.55	63.3957	5.403	1.74883	10.952	166.308					0.33	4.865	14.7424
Rosaceae	Rosa_willmottiae	Deciduous shrub	102.909	35.0683	2977	3.96972	14.0778	-6.80528	591.583	401.267	14.1566	2082.56	64.7888	3.73333	1.8244	4.51267	297.104	147.659	2.25622	160.128	4.37373	0.255	4.45	17.451
Rosaceae	Rubus_amabilis	Deciduous shrub	102.958	34.7245	2823	3.53069	13.2911	-6.77715	625.743	422.203	14.6464	2062.74	65.4162	12.571	1.51348	53.4326	200.59	324.849	1.53568	380.888	5.09248	0.4	7.255	18.1375
Rosaceae	Rubus_amabilis	Deciduous shrub	102.893	35.3706	2210	5.86879	16.4127	-5.44169	523.28	359.616	11.3417	2155.55	63.3957	19.333	1.47625	113.766	354.478	177.191	1.51877	340.203	4.78018	0.475	8.39	17.6632
Rosaceae	Rubus_mesogaeus	Deciduous shrub	102.941	34.1497	2645	3.49559	12.7547	-5.92696	650.478	467.806	14.9596	2080.61	65.2745	14.8197	1.07228	73.4027	191.264	430.32	1.41268	290.416	5.09681	0.3	4.7	15.6667
Rosaceae	Rubus_mesogaeus	Deciduous shrub	102.907	35.375	2283	5.94068	16.4956	-5.39539	522.222	358.561	11.3132	2155.73	63.4895	11.4903	1.01612	72.5923	204.787	240.473	1.56951	258.78	4.794	0.23	5.37	23.3478
Rosaceae	Rubus_parvifolius-adenochlamys	Deciduous shrub	103.71	34.9622	2050	6.45473	16.8215	-4.94196	583.857	355.32	12.9207	2161.77	67.1603	7.04683	1.45661	17.3088	179.747					0.25	4.65	18.6
Rosaceae	Rubus_parvifolius-adenochlamys	Deciduous shrub	103.303	34.1864	2722	4.46957	13.6918	-6.53349	647.417	426.638	14.2149	2018.24	65.0624	6.64033	1.04936	18.6852	220.707					0.985	4.035	4.09645
Rosaceae	Rubus_phoenicolasius	Deciduous shrub	103.71	34.9622	2050	6.45473	16.8215	-4.94196	583.857	355.32	12.9207	2161.77	67.1603	9.68067	1.20604	41.8303	320.088					0.35	5.525	15.7857
Rosaceae	Rubus_pileatus	Deciduous shrub	102.939	34.4122	2140	6.46145	15.9243	-3.35623	643.551	444.053	14.91	2064.54	65.3657	8.63583	1.14276	28.5537	144.582					0.265	4.265	16.0943
Rosaceae	Sibiraea_angustata	Deciduous shrub	101.892	33.8574	3690	2.6759	11.4808	-5.9523	667.382	485.884	13.1177	2172.23	62.939	6.37789	7.17602	5.02356	149.735	181.409	1.44872	346.047	4.79779	0.44	5.41	12.2955
Rosaceae	Sibiraea_angustata	Deciduous shrub	101.927	33.4605	3455	2.58255	11.2614	-5.87916	693.529	510.698	17.5441	2151.44	64.5273	8.15667	6.17981	7.08922	140.141	113.908	1.49868	312.379	4.55124	0.41	5.895	14.378
Rosaceae	Sibiraea_angustata	Deciduous shrub	102.976	34.3364	3364	1.54895	10.9623	-8.1756	647.077	447.859	15.178	2062.34	65.4508	5.17667	4.39445	3.773	177.632	189.847	1.47098	260.313	4.6939	0.68	7.465	10.9779
Rosaceae	Sibiraea_angustata	Deciduous shrub	102.886	34.9509	3050	3.45746	13.4084	-7.09165	610.451	414.558	14.7575	2064.89	64.986	6.51211	6.97643	4.65933	140.139	189.847	1.53983	248.553	4.67382	0.525	6.055	11.5333
Rosaceae	Sibiraea_angustata	Deciduous shrub	102.885	35.0973	2800	4.09521	14.2473	-6.71278	584.933	397.619	13.8539	2090.78	64.533	7.32867	4.76059	7.11322	174.811	198.285	1.76243	301.306	4.7763	0.355	4.88	13.7465
Rosaceae	Sibiraea_laevigata	Deciduous shrub	102.993	34.4156	3057	3.59657	13.0807	-6.26483	643.241	440.985	14.9745	2059.4	65.4916	12.7239	7.11848	17.6922	150.03	210.941	1.4834	374.465	4.89757	0.695	4.29	6.17266
Rosaceae	Sibiraea_laevigata	Deciduous shrub	102.866	34.1825	2895	3.34438	12.6051	-6.07632	649.726	468.345	14.4902	2087.28	65.1206	12.2774	5.08196	22.1922	125.251	240.473	1.50459	243.508	4.76758	0.765	5.38	7.03268
Rosaceae	Sorbaria_arborea	Deciduous shrub	102.893	35.3706	2210	5.86879	16.4127	-5.44169	523.28	359.616	11.3417	2155.55	63.3957	16.5473	1.48669	88.7947		434.539	1.66562	223.401	4.98711
Rosaceae	Sorbaria_arborea	Deciduous shrub	103.561	34.9561	2358	5.96094	16.2452	-5.29773	587.027	364.705	13.1997	2143.63	66.9529	20.6473	1.95518	84.5423		637.043	1.51481	264.747	5.227	0.395	6.78	17.1646
Rosaceae	Sorbaria_kirilowii	Deciduous shrub	102.941	34.1497	2645	3.49559	12.7547	-5.92696	650.478	467.806	14.9596	2080.61	65.2745	22.4037	2.48607	77.0703	239.673	388.132	1.71234	239.244	4.96782	0.475	7.175	15.1053
Rosaceae	Sorbaria_kirilowii	Deciduous shrub	102.866	34.1825	2895	3.34438	12.6051	-6.07632	649.726	468.345	14.4902	2087.28	65.1206	15.954	1.77037	68.4433	169.984	464.073	1.56339	211.017	4.9133	0.45	5.955	13.2333
Rosaceae	Sorbaria_kirilowii	Deciduous shrub	102.939	34.4122	2140	6.46145	15.9243	-3.35623	643.551	444.053	14.91	2064.54	65.3657	18.0557	1.91423	84.6103	185.214	599.073	1.5114	227.879	5.13518	0.35	4.475	12.7857
Rosaceae	Sorbus_discolor	Deciduous tree	103.71	34.9622	2050	6.45473	16.8215	-4.94196	583.857	355.32	12.9207	2161.77	67.1603	16.5713	1.3839	74.9817	137.553	270.005	1.49081	541.878	5.16527	0.29	4.69	16.1724
Rosaceae	Sorbus_hemsleyi	Deciduous tree	104.346	33.5716	1818	11.2163	20.625	1.20549	622.8	439.07	17.0788	1952.82	61.9138	13.6193	1.27817	99.3643	140.949	198.285	1.07241	468.46	4.96796	0.24	4.31	17.9583
Rosaceae	Sorbus_hupehensis	Deciduous tree	103.863	33.933	2130	7.47957	16.8918	-2.41449	637.318	426.638	16.2146	1981.43	64.0624	14.682	1.42571	63.9333	135.215	227.817	1.55115	459.077	5.01947	0.405	5.71	14.0988
Rosaceae	Sorbus_hupehensis	Deciduous tree	103.175	34.1535	2549	4.16441	13.5018	-5.45396	648.074	453.076	15.4195	2052.15	65.5218	8.41533	1.12998	39.417	153.297	244.692	1.44789	359.291	4.94407	0.68	2.665	3.91912
Rosaceae	Sorbus_koehneana	Deciduous shrub/tree	102.853	35.368	2285	5.78838	16.3424	-5.47397	523.313	361.497	11.2757	2157.2	63.0855	11.3497	2.24724	31.5505	185.11	185.628	1.55403	803.599	5.17368	0.29	4.765	16.431
Rosaceae	Sorbus_koehneana	Deciduous shrub/tree	102.958	34.7245	2823	3.53069	13.2911	-6.77715	625.743	422.203	14.6464	2062.74	65.4162	15.639	2.40526	46.536	327.985	164.534	1.47978	396.465	4.81446	0.335	6.085	18.1642
Rosaceae	Sorbus_koehneana	Deciduous shrub/tree	102.885	35.0973	2800	4.09521	14.2473	-6.71278	584.933	397.619	13.8539	2090.78	64.533	10.3393	2.74958	20.211	216.766	316.412	1.51623	286.851	4.95791	0.195	4.38	22.4615
Rosaceae	Sorbus_koehneana	Deciduous shrub/tree	102.98	34.3932	3174	3.85442	13.3942	-6.11226	641.566	433.753	14.967	2051.09	65.6876	10.7817	2.55671	24.117	181.287	303.755	1.38409	465.166	5.15013	0.29	4.735	16.3276
Rosaceae	Sorbus_koehneana	Deciduous shrub/tree	102.907	35.375	2283	5.94068	16.4956	-5.39539	522.222	358.561	11.3132	2155.73	63.4895	12.354	3.22082	27.883	308.753	227.817	1.48901	672.172	5.18507	0.295	5.025	17.0339
Rosaceae	Sorbus_koehneana	Deciduous shrub/tree	103.157	34.5778	2720	4.07566	13.7721	-6.15817	633.182	419.934	14.6646	2050.71	65.8841	12.1473	3.15953	28.0887	201.838	194.066	1.43134	494.36	4.98199	0.605	5.315	8.78512
Rosaceae	Sorbus_tapashana	Deciduous shrub/tree	102.958	34.7245	2823	3.53069	13.2911	-6.77715	625.743	422.203	14.6464	2062.74	65.4162					248.911	1.61027	514.365	5.10731
Rosaceae	Sorbus_tapashana	Deciduous shrub/tree	102.976	34.3364	3364	1.54895	10.9623	-8.1756	647.077	447.859	15.178	2062.34	65.4508	8.64733	1.34432	34.2917	210.098	240.473	1.52352	280.684	4.73617	0.535	6.925	12.9439
Rosaceae	Sorbus_tapashana	Deciduous shrub/tree	102.885	35.0973	2800	4.09521	14.2473	-6.71278	584.933	397.619	13.8539	2090.78	64.533	21.5367	1.92848	95.9733	137.228	341.725	1.45299	461.381	5.19774	0.35	5.885	16.8143
Rosaceae	Spiraea_alpina	Deciduous shrub	101.892	33.8574	3690	2.6759	11.4808	-5.9523	667.382	485.884	13.1177	2172.23	62.939	1.61517	4.51584	0.554333	145.863	400.788	1.35543	300.031	5.08008	0.375	6.555	17.48
Rosaceae	Spiraea_mongolica	Deciduous shrub	102.853	35.368	2285	5.78838	16.3424	-5.47397	523.313	361.497	11.2757	2157.2	63.0855	1.92311	4.16158	0.749667	128.624	396.57	1.44486	266.036	5.02326	0.32	5.665	17.7031
Rosaceae	Spiraea_mongolica	Deciduous shrub	101.927	33.4605	3455	2.58255	11.2614	-5.87916	693.529	510.698	17.5441	2151.44	64.5273	2.25467	2.37556	1.33478		333.287	1.09664	301.467	5.00206	0.41	6.035	14.7195
Rosaceae	Spiraea_mongolica	Deciduous shrub	102.885	35.0973	2800	4.09521	14.2473	-6.71278	584.933	397.619	13.8539	2090.78	64.533	1.75578	2.26877	1.04544	165.371	299.537	1.34576	342.086	5.01059	0.42	5.805	13.8214
Rosaceae	Spiraea_mongolica	Deciduous shrub	101.39	33.6915	3527	2.11539	10.8466	-6.71981	643.717	452.237	16.1667	2199.7	62.3809	1.83878	3.52707	0.489222	156.267	71.72	1.3728	366.785	4.42005	0.355	6.11	17.2113
Rosaceae	Spiraea_mongolica	Deciduous shrub	102.939	34.4122	2140	6.46145	15.9243	-3.35623	643.551	444.053	14.91	2064.54	65.3657	2.41856	2.88534	1.55811	147.24	274.224	1.31624	314.593	4.93585	0.48	5.815	12.1146
Rosaceae	Spiraea_rosthornii	Deciduous shrub	102.853	35.368	2285	5.78838	16.3424	-5.47397	523.313	361.497	11.2757	2157.2	63.0855	4.77278	2.39985	5.762	322.781	577.979	1.4331	124.336	4.85651	0.28	5.205	18.5893
Rosaceae	Spiraea_rosthornii	Deciduous shrub	102.958	34.7245	2823	3.53069	13.2911	-6.77715	625.743	422.203	14.6464	2062.74	65.4162	5.19833	2.56132	7.324	175.189	637.043	1.35124	133.045	4.92817	0.355	6.56	18.4789
Rosaceae	Spiraea_rosthornii	Deciduous shrub	103.112	34.4818	2936	3.92309	13.5064	-6.12926	639.184	429.395	14.8662	2050.02	65.7457	4.08267	2.65051	4.282	210.299	514.697	1.24807	157.62	4.90916	0.31	4.86	15.6774
Rosaceae	Spiraea_rosthornii	Deciduous shrub	102.976	34.3364	3364	1.54895	10.9623	-8.1756	647.077	447.859	15.178	2062.34	65.4508	2.93111	2.23143	2.875	179.664	953.454	1.27841	105.338	5.00189	0.35	6.735	19.2429
Rosaceae	Spiraea_rosthornii	Deciduous shrub	102.939	34.4122	2140	6.46145	15.9243	-3.35623	643.551	444.053	14.91	2064.54	65.3657	4.86544	1.89555	9.056	234.502	732.271	1.34891	147.926	4.93196	0.285	4.775	16.7544
Rosaceae	Spiraea_rosthornii	Deciduous shrub	103.71	34.9622	2050	6.45473	16.8215	-4.94196	583.857	355.32	12.9207	2161.77	67.1603	7.55444	2.64131	14.021	440.96	417.664	1.31027	129.604	4.73345	0.34	6.66	19.5882
Rosaceae	Spiraea_trilobata	Deciduous shrub	103.895	34.1028	1930	7.3619	16.9229	-2.75888	636.258	401.032	13.8183	1975.8	64.5045	2.39833	1.35542	2.64933	303.765	189.847	1.48148	206.44	4.5932	0.185	3.71	20.0541
Rutaceae	Evodia_daniellii	Deciduous tree	103.895	34.1028	1930	7.3619	16.9229	-2.75888	636.258	401.032	13.8183	1975.8	64.5045	15.207	1.25931	87.176	164.371	278.442	1.39477	491.393	5.13616	0.235	4.835	20.5745
Rutaceae	Evodia_daniellii	Deciduous tree	103.863	33.933	2130	7.47957	16.8918	-2.41449	637.318	426.638	16.2146	1981.43	64.0624	12.885	0.943633	101.222	129.433	637.043	1.44139	252.681	5.20674	0.34	4.39	12.9118
Rutaceae	Evodia_daniellii	Deciduous tree	103.71	34.9622	2050	6.45473	16.8215	-4.94196	583.857	355.32	12.9207	2161.77	67.1603	22.6457	1.31615	169.591	209.263	113.908	1.70784	652.553	4.87117	0.23	5.005	21.7609
Rutaceae	Zanthoxylum_armatum	Deciduous tree	104.346	33.5716	1818	11.2163	20.625	1.20549	622.8	439.07	17.0788	1952.82	61.9138	10.2157	0.805885	32.5	122.833	248.911	1.11086	413.465	5.01248	0.235	3.91	16.6383
Rutaceae	Zanthoxylum_bungeanum	Deciduous tree	103.895	34.1028	1930	7.3619	16.9229	-2.75888	636.258	401.032	13.8183	1975.8	64.5045	9.00167	1.63236	22.4963	162.609	185.628	1.45445	534.213	4.99636	0.26	5.92	22.7692
Rutaceae	Zanthoxylum_bungeanum	Deciduous tree	103.863	33.933	2130	7.47957	16.8918	-2.41449	637.318	426.638	16.2146	1981.43	64.0624					232.035	1.48947	562.598	5.11575	0.26	4.845	18.6346
Rutaceae	Zanthoxylum_bungeanum-pubescens	Deciduous tree	103.863	33.933	2130	7.47957	16.8918	-2.41449	637.318	426.638	16.2146	1981.43	64.0624	8.13617	1.33103	24.3347	122.94					0.26	4.845	18.6346
Sabiaceae	Meliosma_cuneifolia	Deciduous tree	103.9	33.9704	2012	7.61536	17.0786	-2.34997	635.667	419.719	15.6074	1977.11	64.0856	12.4178	2.7264	36.3173	157.47	143.44	1.76486	763.532	5.0395	0.26	5.025	19.3269
Sabiaceae	Meliosma_myriantha-pilosa	Deciduous tree	103.875	34.1692	2126	7.14714	16.7394	-3.03294	636.326	395.683	13.5787	1973.74	64.726	14.9748	2.67827	49.4948	283.316	109.689	1.65442	1166.53	5.10706	0.355	5.675	15.9859
Salicaceae	Populus_cathayana	Deciduous tree	102.866	34.1825	2895	3.34438	12.6051	-6.07632	649.726	468.345	14.4902	2087.28	65.1206	10.587	1.56752	49.1473	134.686	329.068	1.56762	599.831	5.29532	0.285	5.325	18.6842
Salicaceae	Populus_cathayana	Deciduous tree	102.885	35.0973	2800	4.09521	14.2473	-6.71278	584.933	397.619	13.8539	2090.78	64.533	8.29667	1.47304	28.491	119.888	210.941	1.60403	912.809	5.28454	0.7	5.21	7.44286
Salicaceae	Populus_cathayana	Deciduous tree	102.907	35.375	2283	5.94068	16.4956	-5.39539	522.222	358.561	11.3132	2155.73	63.4895	9.7275	1.41118	45.748	170.784	375.475	1.64938	314.379	5.07204	0.205	4.135	20.1707
Salicaceae	Populus_cathayana	Deciduous tree	102.939	34.4122	2140	6.46145	15.9243	-3.35623	643.551	444.053	14.91	2064.54	65.3657	8.35533	1.49309	28.7468	154.055	236.254	1.7074	387.729	4.96191	0.3	4.21	14.0333
Salicaceae	Populus_cathayana	Deciduous tree	103.157	34.5778	2720	4.07566	13.7721	-6.15817	633.182	419.934	14.6646	2050.71	65.8841	8.665	1.32173	38.7396	159.678	253.129	1.70624	315.034	4.9017	0.36	6.105	16.9583
Salicaceae	Populus_cathayana-latifolia	Deciduous tree	103.895	34.1028	1930	7.3619	16.9229	-2.75888	636.258	401.032	13.8183	1975.8	64.5045	7.92911	1.19761	34.1677	159.208	329.068	1.19179	661.95	5.33811	0.22	5.125	23.2955
Salicaceae	Populus_davidiana	Deciduous tree	102.939	34.4122	2140	6.46145	15.9243	-3.35623	643.551	444.053	14.91	2064.54	65.3657	7	1.28755	24.1467	165.354	223.598	1.58579	313.155	4.84523	0.32	5.105	15.9531
Salicaceae	Populus_davidiana	Deciduous tree	103.71	34.9622	2050	6.45473	16.8215	-4.94196	583.857	355.32	12.9207	2161.77	67.1603	4.67178	1.19232	11.2798	147.752	198.285	2.43897	60.3225	4.07777	0.215	3.74	17.3953
Salicaceae	Populus_davidiana-laticuneata	Deciduous tree	102.885	35.0973	2800	4.09521	14.2473	-6.71278	584.933	397.619	13.8539	2090.78	64.533	5.72578	1.03756	20.0854	138.172	215.16	1.96029	146.97	4.49999	0.265	3.105	11.717
Salicaceae	Populus_davidiana-laticuneata	Deciduous tree	102.907	35.375	2283	5.94068	16.4956	-5.39539	522.222	358.561	11.3132	2155.73	63.4895	6.38622	1.25144	19.0603	181.414	194.066	1.71853	498.382	4.946	0.26	5.115	19.6731
Salicaceae	Populus_davidiana-ovata	Deciduous tree	102.885	35.0973	2800	4.09521	14.2473	-6.71278	584.933	397.619	13.8539	2090.78	64.533	7.1645	0.960517	34.8823	116.433	151.878	2.2584	180.729	4.43852	0.365	5.01	13.726
Salicaceae	Populus_davidiana-ovata	Deciduous tree	102.82	35.3488	2410	5.59592	16.1121	-5.60747	527.518	364.462	11.4127	2155.02	62.9651	9.72217	0.904205	74.3535	92.2481	151.878	2.34476	133.283	4.30627	0.29	5.225	18.0172
Salicaceae	Populus_davidiana-ovata	Deciduous tree	102.893	35.3706	2210	5.86879	16.4127	-5.44169	523.28	359.616	11.3417	2155.55	63.3957	8.77033	1.17324	44.9405	135.939	156.097	2.07025	502.808	4.8948	0.27	4.505	16.6852
Salicaceae	Populus_pseudo-simonii	Deciduous tree	102.853	35.368	2285	5.78838	16.3424	-5.47397	523.313	361.497	11.2757	2157.2	63.0855	6.21533	1.5061	16.6096	103.684	248.911	1.65979	407.85	5.00654	0.355	3.75	10.5634
Salicaceae	Populus_purdomii-rockii	Deciduous tree	103.895	34.1028	1930	7.3619	16.9229	-2.75888	636.258	401.032	13.8183	1975.8	64.5045	11.9512	1.42118	72.1873	135.241	299.537	1.49791	466.533	5.14533	0.29	5.755	19.8448
Salicaceae	Populus_simonii	Deciduous tree	102.853	35.368	2285	5.78838	16.3424	-5.47397	523.313	361.497	11.2757	2157.2	63.0855	8.24667	1.73663	26.4987	153.592	358.6	1.37873	359.039	5.10975	0.32	4.975	15.5469
Salicaceae	Populus_simonii	Deciduous tree	102.885	35.0973	2800	4.09521	14.2473	-6.71278	584.933	397.619	13.8539	2090.78	64.533	4.83522	1.69479	8.92322	115.321	350.162	1.52058	366.719	5.1086	0.3	4.35	14.5
Salicaceae	Populus_simonii	Deciduous tree	103.855	34.2103	2265	6.96668	16.5888	-3.23299	636.298	392.972	13.4641	1973.89	64.8732	6.73111	1.95457	15.6101		227.817	0.90686	407.069	4.96725	0.31	5.425	17.5
Salicaceae	Salix_anticecrenata	Deciduous tree	102.971	34.3111	3924	0.540483	9.92484	-9.1433	648.342	450.239	15.2652	2063.5	65.4419	2.02089	2.20087	1.50311		286.88	1.50636	203.216	4.76566	0.62	7.065	11.3952
Salicaceae	Salix_biondiana	Deciduous shrub	102.885	35.0973	2800	4.09521	14.2473	-6.71278	584.933	397.619	13.8539	2090.78	64.533	3.54344	2.00107	4.24022	136.382	379.694	1.0841	313.155	5.10997	0.63	4.385	6.96032
Salicaceae	Salix_cathayana	Deciduous shrub	103.9	33.9704	2012	7.61536	17.0786	-2.34997	635.667	419.719	15.6074	1977.11	64.0856	6.99044	3.04153	11.9277	110.745	221.488	1.93949	66.5548	4.16853	0.165	3.94	23.8788
Salicaceae	Salix_characta	Deciduous shrub	103.895	34.1028	1930	7.3619	16.9229	-2.75888	636.258	401.032	13.8183	1975.8	64.5045	8.56011	3.78301	13.6286	406.181					0.345	6.54	18.9565
Salicaceae	Salix_characta	Deciduous shrub	103.091	34.4385	2918	3.85442	13.3942	-6.11226	641.566	433.753	14.967	2051.09	65.6876	7.35511	3.88657	9.31556	129.675	894.391	1.67518	49.5307	4.6464	0.285	5.4	18.9474
Salicaceae	Salix_cheilophila	Deciduous shrub	102.853	35.368	2285	5.78838	16.3424	-5.47397	523.313	361.497	11.2757	2157.2	63.0855	3.34789	5.80783	1.28256	126.477	371.257	1.83382	88.6407	4.51731	0.38	4.715	12.4079
Salicaceae	Salix_cheilophila	Deciduous shrub	102.958	34.7245	2823	3.53069	13.2911	-6.77715	625.743	422.203	14.6464	2062.74	65.4162	3.83889	5.65374	2.23478	118.118	464.071	1.79899	77.9865	4.5586	0.47	6.795	14.4574
Salicaceae	Salix_cheilophila	Deciduous shrub	102.827	35.1967	2660	4.64239	14.9421	-6.31096	561.187	384.072	12.7924	2119.43	63.7327	2.37556	5.55036	0.944333		400.788	2.00573	47.0482	4.27546	0.47	4.405	9.37234
Salicaceae	Salix_cheilophila	Deciduous shrub	102.893	35.3706	2210	5.86879	16.4127	-5.44169	523.28	359.616	11.3417	2155.55	63.3957	3.65078	5.33826	1.55578		603.292	2.06406	49.593	4.47595
Salicaceae	Salix_cheilophila	Deciduous shrub	103.71	34.9622	2050	6.45473	16.8215	-4.94196	583.857	355.32	12.9207	2161.77	67.1603	5.78489	5.91704	3.723	125.113	582.198	1.66957	56.1541	4.51445	0.465	6.44	13.8495
Salicaceae	Salix_chingiana	Deciduous tree	102.893	35.3706	2210	5.86879	16.4127	-5.44169	523.28	359.616	11.3417	2155.55	63.3957	6.57556	5.16225	5.32422	136.15	898.61	1.71314	60.5255	4.73551	0.305	5.02	16.459
Salicaceae	Salix_cupularis	Deciduous shrub	101.892	33.8574	3690	2.6759	11.4808	-5.9523	667.382	485.884	13.1177	2172.23	62.939	2.82233	2.14282	2.97456	149.093	350.162	0.78619	724.799	5.40449	0.56	7.6	13.5714
Salicaceae	Salix_ernesti-glabrescens	Deciduous shrub	103.71	34.9622	2050	6.45473	16.8215	-4.94196	583.857	355.32	12.9207	2161.77	67.1603					772.045	1.76166	62.8192	4.68573
Salicaceae	Salix_ernesti-glabrescens	Deciduous shrub	103.561	34.9561	2358	5.96094	16.2452	-5.29773	587.027	364.705	13.1997	2143.63	66.9529	12.8896	4.14189	27.7462	176.374					0.57	6.58	11.5439
Salicaceae	Salix_hylonoma	Deciduous tree	103.112	34.4818	2936	3.92309	13.5064	-6.12926	639.184	429.395	14.8662	2050.02	65.7457	5.049	1.77692	10.4682	143.219	371.257	1.65592	172.088	4.80542	0.295	4.41	14.9492
Salicaceae	Salix_hypoleuca	Deciduous shrub	103.71	34.9622	2050	6.45473	16.8215	-4.94196	583.857	355.32	12.9207	2161.77	67.1603	2.83644	1.86881	3.35833	162.762	497.821	0.640721	329.37	5.21476	0.31	4.75	15.3226
Salicaceae	Salix_jishiensis	Deciduous shrub	102.939	34.4122	2140	6.46145	15.9243	-3.35623	643.551	444.053	14.91	2064.54	65.3657	3.10778	2.12232	3.57489	150.153	168.753	1.90707	67.9769	4.05961	0.325	4.9	15.0769
Salicaceae	Salix_jishiensis	Deciduous shrub	102.893	35.3706	2210	5.86879	16.4127	-5.44169	523.28	359.616	11.3417	2155.55	63.3957	4.804	1.82592	7.82189	109.898					0.29	3.84	13.2414
Salicaceae	Salix_linearistipularis	Deciduous shrub	101.927	33.4605	3455	2.58255	11.2614	-5.87916	693.529	510.698	17.5441	2151.44	64.5273	2.86589	4.4257	1.14267	118.619	337.506	0.606492	414.664	5.14598	0.48	5.69	11.8542
Salicaceae	Salix_matsudana	Deciduous tree	102.82	35.3488	2410	5.59592	16.1121	-5.60747	527.518	364.462	11.4127	2155.02	62.9651	7.77733	4.29029	10.9473	184.039	307.974	1.54169	128.808	4.59846	0.5	7.61	15.22
Salicaceae	Salix_matsudana	Deciduous tree	102.939	34.4122	2140	6.46145	15.9243	-3.35623	643.551	444.053	14.91	2064.54	65.3657	8.37044	4.6291	11.1633	133.185	919.704	2.00907	40.6082	4.57226	0.425	5.79	13.6235
Salicaceae	Salix_matsudana	Deciduous tree	102.893	35.3706	2210	5.86879	16.4127	-5.44169	523.28	359.616	11.3417	2155.55	63.3957	8.903	5.94502	11.08	161.008	683.45	1.57883	230.797	5.19794	0.385	6.2	16.1039
Salicaceae	Salix_matsudana	Deciduous tree	103.71	34.9622	2050	6.45473	16.8215	-4.94196	583.857	355.32	12.9207	2161.77	67.1603	8.64911	4.67379	12.2528	145.65	468.29	1.70385	100.908	4.67444	0.395	5.26	13.3165
Salicaceae	Salix_oritrepha	Deciduous shrub	102.976	34.3364	3364	1.54895	10.9623	-8.1756	647.077	447.859	15.178	2062.34	65.4508					329.068	2.28296	144.37	4.67676
Salicaceae	Salix_oritrepha	Deciduous shrub	102.957	34.332	3660	1.50471	10.9037	-8.20217	647.384	449.264	15.1627	2064.43	65.4103	2.28156	1.94783	1.99556	156.73					0.6	7.785	12.975
Salicaceae	Salix_oritrepha-amnematchinensis	Deciduous shrub	102.957	34.332	3660	1.50471	10.9037	-8.20217	647.384	449.264	15.1627	2064.43	65.4103	1.72856	1.94195	1.35789		286.88	2.21093	657.354	5.2755	0.595	6.885	11.5714
Salicaceae	Salix_paraplesia	Deciduous tree	102.853	35.368	2285	5.78838	16.3424	-5.47397	523.313	361.497	11.2757	2157.2	63.0855	7.94311	2.71983	14.4936	141.517	168.753	1.56906	376.197	4.80267	0.36	5.265	14.625
Salicaceae	Salix_paraplesia	Deciduous tree	102.958	34.7245	2823	3.53069	13.2911	-6.77715	625.743	422.203	14.6464	2062.74	65.4162	9.09156	2.77511	21.3847	139.663	248.911	1.53531	230.594	4.75889	0.39	6.98	17.8974
Salicaceae	Salix_paraplesia	Deciduous tree	101.927	33.4605	3455	2.58255	11.2614	-5.87916	693.529	510.698	17.5441	2151.44	64.5273	10.1053	2.85309	23.1171	140.275	215.16	2.03083	793.112	5.2321	0.67	6.68	9.97015
Salicaceae	Salix_paraplesia	Deciduous tree	102.893	35.3706	2210	5.86879	16.4127	-5.44169	523.28	359.616	11.3417	2155.55	63.3957	10.2117	3.10721	21.0013	120.229	232.035	1.92832	840.488	5.29009	0.315	5.775	18.3333
Salicaceae	Salix_pseudospissa	Deciduous shrub	102.993	34.4156	3057	3.59657	13.0807	-6.26483	643.241	440.985	14.9745	2059.4	65.4916	5.19989	2.94574	6.44189	105.498	198.285	1.55169	305.867	4.78282	0.32	6.705	20.9531
Salicaceae	Salix_pseudospissa	Deciduous shrub	102.971	34.3111	3924	0.540483	9.92484	-9.1433	648.342	450.239	15.2652	2063.5	65.4419	4.34478	1.81511	8.16811	132.174	396.57	1.801	274.267	5.03649	0.585	6.555	11.2051
Salicaceae	Salix_pseudospissa	Deciduous shrub	102.957	34.332	3660	1.50471	10.9037	-8.20217	647.384	449.264	15.1627	2064.43	65.4103	5.14611	2.68322	7.43756	166.04	383.913	1.79981	130.03	4.69828	0.58	6.655	11.4741
Salicaceae	Salix_pseudowallichiana	Deciduous shrub/tree	102.958	34.7245	2823	3.53069	13.2911	-6.77715	625.743	422.203	14.6464	2062.74	65.4162	5.20011	2.65116	7.84678	202.02	405.007	2.12569	351.53	5.06878	0.41	6.38	15.561
Salicaceae	Salix_pseudowallichiana	Deciduous shrub/tree	102.939	34.4122	2140	6.46145	15.9243	-3.35623	643.551	444.053	14.91	2064.54	65.3657	5.54456	2.21153	9.729	132.863	472.508	1.49951	139.753	4.81977	0.4	3.61	9.025
Salicaceae	Salix_pseudowallichiana	Deciduous shrub/tree	103.71	34.9622	2050	6.45473	16.8215	-4.94196	583.857	355.32	12.9207	2161.77	67.1603	5.02511	2.28634	8.03033	124.9	358.6	1.73696	171.156	4.788	0.275	3.695	13.4364
Salicaceae	Salix_rehderiana	Deciduous shrub/tree	102.853	35.368	2285	5.78838	16.3424	-5.47397	523.313	361.497	11.2757	2157.2	63.0855	6.80167	1.84993	15.563	137.782	232.035	1.93536	99.5509	4.3636	0.24	4.05	16.875
Salicaceae	Salix_rehderiana	Deciduous shrub/tree	102.958	34.7245	2823	3.53069	13.2911	-6.77715	625.743	422.203	14.6464	2062.74	65.4162	6.22911	4.15613	7.198	139.353	527.353	1.86355	31.9976	4.22722	0.42	6.24	14.8571
Salicaceae	Salix_rehderiana	Deciduous shrub/tree	101.927	33.4605	3455	2.58255	11.2614	-5.87916	693.529	510.698	17.5441	2151.44	64.5273	6.78711	3.155	9.94133	148.155	497.821	1.82103	163.694	4.91111	0.85	6.65	7.82353
Salicaceae	Salix_rehderiana	Deciduous shrub/tree	103.59	34.4942	2549	5.67457	15.4425	-4.72781	628.628	390.078	13.363	2026.72	65.7218	7.38933	3.27058	13.7277	165.064	257.348	2.65341	56.4376	4.16209	0.515	7.525	14.6117
Salicaceae	Salix_rehderiana	Deciduous shrub/tree	103.157	34.5778	2720	4.07566	13.7721	-6.15817	633.182	419.934	14.6646	2050.71	65.8841	5.07789	2.5065	7.90956	150.867	236.254	1.89532	777.247	5.26394	0.485	6.51	13.4227
Salicaceae	Salix_sinopurpurea	Deciduous shrub	101.927	33.4605	3455	2.58255	11.2614	-5.87916	693.529	510.698	17.5441	2151.44	64.5273	6.82289	3.52888	8.98489		341.725	2.13569	671.354	5.36063	0.715	8.875	12.4126
Salicaceae	Salix_spathulifolia	Deciduous shrub	102.976	34.3364	3364	1.54895	10.9623	-8.1756	647.077	447.859	15.178	2062.34	65.4508	6.32011	3.0954	9.55656	162.236	430.32	1.57843	104.366	4.65235	0.54	6.675	12.3611
Salicaceae	Salix_spp1	Deciduous shrub	102.853	35.368	2285	5.78838	16.3424	-5.47397	523.313	361.497	11.2757	2157.2	63.0855					797.358	1.75709	88.2991	4.84761	0.24	3.34	13.9167
Salicaceae	Salix_spp2	Deciduous shrub	103.496	35.0197	2617	5.89668	16.224	-5.42457	578.581	363.548	13.2206	2153.25	66.811	4.32311	4.2959	3.31333	118.531	535.791	1.87454	71.1206	4.58099	0.29	4.65	16.0345
Salicaceae	Salix_tangii	Deciduous shrub	103.091	34.4385	2918	3.85442	13.3942	-6.11226	641.566	433.753	14.967	2051.09	65.6876	5.45178	2.27031	8.78489		459.852	1.95081	52.8957	4.38604	0.36	5.91	16.4167
Salicaceae	Salix_tangii	Deciduous shrub	103.71	34.9622	2050	6.45473	16.8215	-4.94196	583.857	355.32	12.9207	2161.77	67.1603	4.18267	3.55115	3.95633	131.106					0.535	5.88	10.9907
Salicaceae	Salix_taoensis	Deciduous shrub	103.112	34.4818	2936	3.92309	13.5064	-6.12926	639.184	429.395	14.8662	2050.02	65.7457	4.08856	2.99041	4.20433	294.362	177.191	2.37636	57.8974	4.0111	0.59	6.855	11.6186
Salicaceae	Salix_taoensis	Deciduous shrub	102.886	34.9509	3050	3.45746	13.4084	-7.09165	610.451	414.558	14.7575	2064.89	64.986									0.83	8.59	10.3494
Salicaceae	Salix_taoensis	Deciduous shrub	103.157	34.5778	2720	4.07566	13.7721	-6.15817	633.182	419.934	14.6646	2050.71	65.8841	3.95244	3.36952	3.61944	201.336	320.631	2.06475	348.542	5.04826	0.59	7.18	12.1695
Salicaceae	Salix_taoensis-pedicellata	Deciduous shrub	101.927	33.4605	3455	2.58255	11.2614	-5.87916	693.529	510.698	17.5441	2151.44	64.5273	3.43967	2.7707	2.77078	132.877	514.697	0.546412	361.572	5.26975	0.48	6.29	13.1042
Salicaceae	Salix_tenella	Deciduous shrub	103.175	34.1535	2549	4.16441	13.5018	-5.45396	648.074	453.076	15.4195	2052.15	65.5218	4.25567	4.98841	2.85833	137.315	518.915	1.67741	54.6502	4.45269	0.475	5.305	11.1684
Salicaceae	Salix_wallichiana	Deciduous shrub/tree	103.71	34.9622	2050	6.45473	16.8215	-4.94196	583.857	355.32	12.9207	2161.77	67.1603	6.41744	1.9674	15.5432	108.774	569.541	0.859674	602.453	5.53545	0.265	4.48	16.9057
Sapindaceae	Acer_caudatum-multiserratum	Deciduous tree	103.855	34.2103	2265	6.96668	16.5888	-3.23299	636.298	392.972	13.4641	1973.89	64.8732	7.88578	0.991742	24.0382	212.599	653.918	1.41233	153.893	5.00274	0.27	4.07	15.0741
Sapindaceae	Acer_davidii	Deciduous tree	103.875	34.1692	2126	7.14714	16.7394	-3.03294	636.326	395.683	13.5787	1973.74	64.726	9.76211	1.51476	38.8162	205.523	729.857	1.9191	143.597	5.02038	0.37	4.56	12.3243
Sapindaceae	Acer_davidii	Deciduous tree	103.71	34.9622	2050	6.45473	16.8215	-4.94196	583.857	355.32	12.9207	2161.77	67.1603	11.0188	1.83775	44.5195	162.512	333.287	1.78325	191.079	4.80403	0.295	3.575	12.1186
Sapindaceae	Acer_ginnala	Deciduous tree	103.855	34.2103	2265	6.96668	16.5888	-3.23299	636.298	392.972	13.4641	1973.89	64.8732	9.78433	1.82811	28.6443	287.491	320.631	1.58469	185.928	4.77535	0.51	5.9	11.5686
Sapindaceae	Acer_ginnala-theiferum	Deciduous tree	103.863	33.933	2130	7.47957	16.8918	-2.41449	637.318	426.638	16.2146	1981.43	64.0624	6.87989	1.23448	24.1967	138.84	333.287	1.51839	179.394	4.77663	0.25	3.905	15.62
Sapindaceae	Acer_maximowiczii	Deciduous tree	103.863	33.933	2130	7.47957	16.8918	-2.41449	637.318	426.638	16.2146	1981.43	64.0624	6.19267	0.757286	25.0106	193.786	375.475	1.29429	211.072	4.89901	0.265	3.925	14.8113
Sapindaceae	Acer_mono	Deciduous tree	103.9	33.9704	2012	7.61536	17.0786	-2.34997	635.667	419.719	15.6074	1977.11	64.0856	8.48667	0.798971	42.7002	184.561	312.193	1.30946	243.786	4.88143	0.26	4.37	16.8077
Sapindaceae	Acer_mono-macropterum	Deciduous tree	103.895	34.1028	1930	7.3619	16.9229	-2.75888	636.258	401.032	13.8183	1975.8	64.5045	8.70633	0.765616	59.9677		172.972	1.3134	224.066	4.58835	0.295	5.29	17.9322
Sapindaceae	Acer_mono-macropterum	Deciduous tree	103.71	34.9622	2050	6.45473	16.8215	-4.94196	583.857	355.32	12.9207	2161.77	67.1603	7.72417	0.786628	41.054	224.662	354.381	1.25026	227.278	4.90603	0.3	4.93	16.4333
Sapindaceae	Acer_oliverianum	Deciduous tree	103.71	34.9622	2050	6.45473	16.8215	-4.94196	583.857	355.32	12.9207	2161.77	67.1603	8.19167	1.08252	23.3028	272.826	628.605	1.30838	178.056	5.04893	0.295	4.15	14.0678
Sapindaceae	Acer_tetramerum	Deciduous tree	102.853	35.368	2285	5.78838	16.3424	-5.47397	523.313	361.497	11.2757	2157.2	63.0855	6.78622	1.53219	17.8913	160.344	172.972	1.44626	219.198	4.57881	0.22	4.135	18.7955
Sapindaceae	Acer_tetramerum	Deciduous tree	102.941	34.1497	2645	3.49559	12.7547	-5.92696	650.478	467.806	14.9596	2080.61	65.2745	6.18233	1.74003	13.1896	129.192	303.755	1.36525	209.135	4.80295	0.355	4.12	11.6056
Sapindaceae	Acer_tetramerum	Deciduous tree	102.893	35.3706	2210	5.86879	16.4127	-5.44169	523.28	359.616	11.3417	2155.55	63.3957	7.60722	1.58158	23.1977	134.16	215.16	1.58757	263.888	4.75418	0.275	4.39	15.9636
Sapindaceae	Acer_tetramerum	Deciduous tree	103.71	34.9622	2050	6.45473	16.8215	-4.94196	583.857	355.32	12.9207	2161.77	67.1603	7.83233	1.60119	22.2091	230.692	198.285	1.47471	212.643	4.62494	0.31	4.515	14.5645
Sapindaceae	Acer_tetramerum-haopingense	Deciduous tree	104.346	33.5716	1818	11.2163	20.625	1.20549	622.8	439.07	17.0788	1952.82	61.9138	9.23778	1.64516	28.0086	169.608	485.165	1.48123	174.158	4.92683	0.3	4.735	15.7833
Sapindaceae	Acer_yui-leptocarpum	Deciduous tree	103.895	34.1028	1930	7.3619	16.9229	-2.75888	636.258	401.032	13.8183	1975.8	64.5045	6.298	0.783236	23.5413	177.412	421.882	1.23818	264.271	5.04724	0.265	5.22	19.6981
Sapindaceae	Koelreuteria_paniculata	Deciduous tree	103.895	34.1028	1930	7.3619	16.9229	-2.75888	636.258	401.032	13.8183	1975.8	64.5045	23.1927	1.59813	134.807	260.958	637.043	1.37717	167.484	5.02814	0.35	5.835	16.6714
Sapindaceae	Koelreuteria_paniculata	Deciduous tree	103.863	33.933	2130	7.47957	16.8918	-2.41449	637.318	426.638	16.2146	1981.43	64.0624	19.7075	1.06014	235.127	110.41	541.855	1.52997	200.711	5.03645	0.41	4.93	12.0244
Schisandraceae	Schisandra_sphenanthera	Deciduous vine	104.314	33.7251	1924	10.6123	20.1087	0.47122	621.346	425.563	15.3918	1962.42	62.3533	11.336	2.2776	33.6278	149.36	105.471	1.48482	2234.3	5.37227	0.32	3.87	12.0938
Scrophulariaceae	Buddleja_albiflora	Deciduous shrub	104.314	33.7251	1924	10.6123	20.1087	0.47122	621.346	425.563	15.3918	1962.42	62.3533	14.6116	4.0017	33.8613	119.999	316.412	1.26635	614.229	5.28858	0.37	4.87	13.1622
Scrophulariaceae	Buddleja_albiflora	Deciduous shrub	103.855	34.2103	2265	6.96668	16.5888	-3.23299	636.298	392.972	13.4641	1973.89	64.8732	15.7942	5.50224	28.3448	196.819	383.913	1.29202	526.908	5.30597	0.625	7.72	12.352
Scrophulariaceae	Buddleja_alternifolia	Deciduous shrub	102.939	34.4122	2140	6.46145	15.9243	-3.35623	643.551	444.053	14.91	2064.54	65.3657	4.39867	5.83894	2.29278	124.958					0.315	4	12.6984
Scrophulariaceae	Buddleja_crispa	Deciduous shrub	103.9	33.9704	2012	7.61536	17.0786	-2.34997	635.667	419.719	15.6074	1977.11	64.0856	12.8315	2.01584	60.7372	154.228					0.4	6.79	16.975
Scrophulariaceae	Buddleja_davidii	Deciduous shrub	103.863	33.933	2130	7.47957	16.8918	-2.41449	637.318	426.638	16.2146	1981.43	64.0624	9.03389	4.12988	13.5409	135.188	248.911	1.74147	173.373	4.63502	0.295	4.59	15.5593
Simaroubaceae	Ailanthus_altissima	Deciduous tree	103.491	33.984	2059	5.48044	14.7818	-4.13607	649.737	442.443	16.6151	2017.06	64.8396			487.463	143.182	185.628	1.65887	496.164	4.96427	0.47	7.03	14.9574
Simaroubaceae	Ailanthus_altissima	Deciduous tree	103.895	34.1028	1930	7.3619	16.9229	-2.75888	636.258	401.032	13.8183	1975.8	64.5045	28.521	1.77502	146.036	176.437	291.099	1.44783	411.077	5.07796	0.275	4.755	17.2909
Smilacaceae	Smilax_menispermoidea	Deciduous shrub	103.875	34.1692	2126	7.14714	16.7394	-3.03294	636.326	395.683	13.5787	1973.74	64.726	6.22267	1.23311	27.8115	272.375	109.689	2.07347	347.131	4.58066	0.21	4.87	23.1905
Smilacaceae	Smilax_menispermoidea	Deciduous shrub	103.195	34.198	2740	4.23218	13.6102	-5.46173	646.217	447.966	15.1285	2048.84	65.5469	6.34056	1.51358	20.861	336.617	105.471	1.96733	298.312	4.4978	0.265	5.54	20.9057
Smilacaceae	Smilax_stans	Deciduous shrub	103.895	34.1028	1930	7.3619	16.9229	-2.75888	636.258	401.032	13.8183	1975.8	64.5045	2.68667	1.78251	8.75661	292.158	26.433	1.58158	346.968	3.96244	0.15	3.58	23.8667
Smilacaceae	Smilax_stans	Deciduous shrub	103.728	34.9789	2088	6.53948	16.9342	-4.90382	581.455	353.589	12.874	2170.12	67.1997	3.02756	2.16724	13.5904	231.144	38.6647	1.41043	821.668	4.50201	0.17	3.575	21.0294
Smilacaceae	Smilax_trachypoda	Deciduous shrub	103.728	34.9789	2088	6.53948	16.9342	-4.90382	581.455	353.589	12.874	2170.12	67.1997	8.63967	1.79432	24.3633		37.1106	1.33324	811.296	4.47868	0.19	3.605	18.9737
Stachyuraceae	Stachyurus_chinensis	Deciduous shrub	103.895	34.1028	1930	7.3619	16.9229	-2.75888	636.258	401.032	13.8183	1975.8	64.5045	9.37222	1.6705	34.7599	125.22	312.193	1.57065	246.34	4.88596	0.14	3	21.4286
Stachyuraceae	Stachyurus_himalaicus	Deciduous shrub/tree	104.346	33.5716	1818	11.2163	20.625	1.20549	622.8	439.07	17.0788	1952.82	61.9138	11.0356	1.90451	42.1479	128.575	274.224	1.66988	296.708	4.91043	0.255	4.75	18.6275
Staphyleaceae	Staphylea_holocarpa	Deciduous shrub/tree	103.863	33.933	2130	7.47957	16.8918	-2.41449	637.318	426.638	16.2146	1981.43	64.0624	10.081	0.842846	63.0027	203.523	223.598	1.84413	216.413	4.68475	0.19	3.16	16.6316
Staphyleaceae	Staphylea_holocarpa	Deciduous shrub/tree	103.71	34.9622	2050	6.45473	16.8215	-4.94196	583.857	355.32	12.9207	2161.77	67.1603					210.941	1.59247	218.466	4.66355	0.25	5.5	22
Thymelaeaceae	Daphne_giraldii	Deciduous shrub	102.853	35.368	2285	5.78838	16.3424	-5.47397	523.313	361.497	11.2757	2157.2	63.0855	3.63767	3.80509	2.82789	135.987	451.414	1.2679	141.934	4.80666	0.465	5.585	12.0108
Thymelaeaceae	Daphne_giraldii	Deciduous shrub	103.71	34.9622	2050	6.45473	16.8215	-4.94196	583.857	355.32	12.9207	2161.77	67.1603	4.81567	7.18518	2.62456	173.506	160.315	1.99824	252.055	4.60647	0.435	7.045	16.1954
Thymelaeaceae	Daphne_retusa	Evergreen shrub	102.976	34.3364	3364	1.54895	10.9623	-8.1756	647.077	447.859	15.178	2062.34	65.4508	3.51456	3.72919	2.382	66.2947	244.692	1.25581	769.574	5.27487	0.345	5.02	14.5507
Thymelaeaceae	Daphne_tangutica	Semi-evergreen shrub	103.863	33.933	2130	7.47957	16.8918	-2.41449	637.318	426.638	16.2146	1981.43	64.0624	5.03989	4.46535	4.80878	102.157	206.722	1.45314	647.034	5.12631	0.32	4.47	13.9688
Ulmaceae	Celtis_bungeana	Deciduous tree	103.895	34.1028	1930	7.3619	16.9229	-2.75888	636.258	401.032	13.8183	1975.8	64.5045	7.68022	2.67118	15.1162	138.198	586.417	1.83843	150.715	4.94636	0.31	6.18	19.9355
Ulmaceae	Celtis_cerasifera	Deciduous tree	103.863	33.933	2130	7.47957	16.8918	-2.41449	637.318	426.638	16.2146	1981.43	64.0624	8.55733	2.28894	22.4887	198.653	219.379	1.1256	552.16	5.08326	0.375	5.755	15.3467
Ulmaceae	Ulmus_davidiana	Deciduous tree	102.853	35.368	2285	5.78838	16.3424	-5.47397	523.313	361.497	11.2757	2157.2	63.0855	9.23656	1.75581	29.5201	146.86	265.786	1.77469	415.539	5.04314	0.275	4.65	16.9091
Ulmaceae	Ulmus_davidiana-japonica	Deciduous tree	102.939	34.4122	2140	6.46145	15.9243	-3.35623	643.551	444.053	14.91	2064.54	65.3657	7.18322	1.86051	18.5713	152.213	307.974	1.26394	962.578	5.47195	0.41	6.41	15.6341
Ulmaceae	Ulmus_glaucescens	Deciduous tree	103.863	33.933	2130	7.47957	16.8918	-2.41449	637.318	426.638	16.2146	1981.43	64.0624	5.67956	2.01078	11.7901	146.633	291.099	1.14307	295.809	4.93505	0.275	4.535	16.4909
Ulmaceae	Ulmus_japonica-suberosa	Deciduous tree	103.9	33.9704	2012	7.61536	17.0786	-2.34997	635.667	419.719	15.6074	1977.11	64.0856	5.28633	1.91472	8.8555	71.4922	493.602	1.18527	608.84	5.47788	1.14	4.1	3.59649
Ulmaceae	Ulmus_laciniata	Deciduous tree	103.71	34.9622	2050	6.45473	16.8215	-4.94196	583.857	355.32	12.9207	2161.77	67.1603	12.9625	1.60619	73.988	125.659	379.694	1.52675	627.486	5.37704	0.285	5.195	18.2281
Ulmaceae	Ulmus_macrocarpa	Deciduous tree	102.941	34.1497	2645	3.49559	12.7547	-5.92696	650.478	467.806	14.9596	2080.61	65.2745	8.52033	1.5445	30.8306	207.379	261.567	1.42592	553.099	5.16039	0.7	6.71	9.58571
Ulmaceae	Ulmus_pumila	Deciduous tree	103.895	34.1028	1930	7.3619	16.9229	-2.75888	636.258	401.032	13.8183	1975.8	64.5045	4.162	1.95756	7.53778	210.588	160.315	1.03724	310.703	4.69732	0.18	3.345	18.5833
Ulmaceae	Ulmus_pumila	Deciduous tree	102.907	35.375	2283	5.94068	16.4956	-5.39539	522.222	358.561	11.3132	2155.73	63.4895	5.151	1.57877	11.3224	194.663	177.191	1.5619	445.804	4.91779	0.235	5.135	21.8511
Ulmaceae	Zelkova_sinica	Deciduous tree	103.875	34.1692	2126	7.14714	16.7394	-3.03294	636.326	395.683	13.5787	1973.74	64.726	7.60744	1.76662	21.6426	199.016	274.224	1.641	497.784	5.13515	0.37	6.33	17.1081
Verbenaceae	Caryopteris_tangutica	Deciduous shrub	103.895	34.1028	1930	7.3619	16.9229	-2.75888	636.258	401.032	13.8183	1975.8	64.5045	4.39011	2.33186	6.07222	157.248					0.26	5.18	19.9231
Verbenaceae	Caryopteris_tangutica	Deciduous shrub	102.827	35.1967	2660	4.64239	14.9421	-6.31096	561.187	384.072	12.7924	2119.43	63.7327	3.12244	2.08828	3.333	106.582	177.191	1.49172	254.722	4.65451	0.395	5.755	14.5696
Verbenaceae	Caryopteris_tangutica	Deciduous shrub	103.71	34.9622	2050	6.45473	16.8215	-4.94196	583.857	355.32	12.9207	2161.77	67.1603	3.60522	2.33163	3.77456	141.047	189.847	2.24914	141.231	4.42833	0.375	5.975	15.9333
Vitaceae	Ampelopsis_delavayana	Deciduous vine	104.346	33.5716	1818	11.2163	20.625	1.20549	622.8	439.07	17.0788	1952.82	61.9138	9.24467	0.824215	54.911	288.419	84.3765	1.30739	905.63	4.88317	0.23	2.865	12.4565
Vitaceae	Vitis_betulifolia	Deciduous vine	103.895	34.1028	1930	7.3619	16.9229	-2.75888	636.258	401.032	13.8183	1975.8	64.5045	12.2813	1.36164	73.2573	252.926	194.066	1.40552	391.684	4.88088	0.325	5.64	17.3538
Vitaceae	Vitis_heyneana	Deciduous vine	103.875	34.1692	2126	7.14714	16.7394	-3.03294	636.326	395.683	13.5787	1973.74	64.726	12.6998	1.19505	93.3608	225.275	194.066	1.37845	440.024	4.93143	0.31	6.655	21.4677
Vitaceae	Vitis_heyneana	Deciduous vine	103.895	34.1028	1930	7.3619	16.9229	-2.75888	636.258	401.032	13.8183	1975.8	64.5045	8.5405	1.0981	45.967	215.349	143.44	1.46421	413.734	4.77339	0.32	4.975	15.5469
Vitaceae	Vitis_piasezkii	Deciduous vine	104.346	33.5716	1818	11.2163	20.625	1.20549	622.8	439.07	17.0788	1952.82	61.9138	9.41967	0.797511	46.3887		177.191	1.59715	319.977	4.75356	0.25	4.145	16.58

## Sheet: Interpretation of Abbreviation
Abbreviation	Interpretation	Unit
Lat. (N)	Latitude (Northern)	°
Lon. (E)	Longitude (Eastern)	°
Alt.	Altitude	m
MAT	Mean annual temperature	°C
MTWQ	Mean temperature of warmest quarter	°C
MTCQ	Mean temperature of coldest quarter	°C
MAP	Mean annual precipitation	mm
PWQ	Precipitation of wettest quarter	mm
PDQ	Precipitation of driest quarter	mm
MASH	Mean annual sunshine hours	hours
MRH	Mean relative humidity
LL	Leaf length	cm
LL/LW	Leaf length to width ratio	cm
LA	Leaf area	cm2
SLA	Specific leaf area	cm2 .g-1
SD	Stomatal density	No.mm-2
SL/SW	Stomatal length to width ratio
SA	Stomatal area	μm2
SPI	Stomatal pore area index	μm2. number. mm-2 (log-scale)
Pmass	Leaf phosphorus per mass	(mg.g-1) %
Nmass	Leaf nitrogen per mass	(mg.g-1) %
N/P	Leaf nitrogen to phosphorus
